# Supplementary material for: Major Co-localized QTL for Plant Height, Branch Initiation Height, Stem Diameter, and Flowering Time in an Alien Introgression Derived Brassica napus DH Population
Source: Front Plant Sci. 2018 Mar 28;9:390. doi: 10.3389/fpls.2018.00390 (PMC5883169; doi:10.3389/fpls.2018.00390)
Supplement: Supplementary file 2 [file Table2.XLSX]

## Sheet: Supplementary Table S2
Supplementary Table S2. ANOVA and broad-sense heritability for plant height (PH), branch initiation height (BIH), stem diameter (SD) and flowering time (FT)
Trait	Source	DFa	SSb	MSc	F-valued	Pr>Fe	h2 (%)f
PH	Genetype	204	185490	909.263	14.9769	<0.0001	0.77729
	Environment	5	134929	26985.8	444.498	<0.0001
	G×E	859	173949	202.502	3.33551	<0.0001
	Error	996	60468	60.7109
BIH	Genetype	204	104303	511.287	7.64982	<0.0001	0.519426
	Environment	4	91186.6	22796.6	341.081	<0.0001
	G×E	683	167821	245.711	3.6763	<0.0001
	Error	819	54739.1	66.8365
SD	Genetype	204	2101.49	10.3014	5.41115	<0.0001	0.547233
	Environment	4	11508.8	2877.21	1511.34	<0.0001
	G×E	681	3176.28	4.66415	2.44999	<0.0001
	Error	885	1684.81	1.90374
FT	Genetype	205	34656.9	169.058	66.3669	<0.0001	0.813354
	Environment	4	3.04097e+06	760244	298448	<0.0001
	G×E	767	24202	31.5541	12.3871	<0.0001
	Error	973	2478.55	2.54733
a Degree freedom
b Stdev square
c Mean square
d F-test value
e The significance level
f Heritability
