# Supplementary material for: Major Co-localized QTL for Plant Height, Branch Initiation Height, Stem Diameter, and Flowering Time in an Alien Introgression Derived Brassica napus DH Population
Source: Front Plant Sci. 2018 Mar 28;9:390. doi: 10.3389/fpls.2018.00390 (PMC5883169; doi:10.3389/fpls.2018.00390)
Supplement: Supplementary file 3 [file Table3.XLSX]

## Sheet: Supplementary Table S3
Supplementary Table S3. Summary of all consensus QTL for each trait and their corresponding identified QTL used for meta-analysis
Trait	Consensus QTL						Identified QTL						Environment
	Consensus QTLa	Chromosome	Peak	CIb	PI (kb)c		Identified QTL	LODd	Peak	CIb	Additivee	R2(%)f
PH	cqPH.A02-1	A02	5.23	4.13-6.33	115-1575		qPH.A02-1	4.15555	5.01	1.6-6	3.4177	6.0704	16WH
							qPH.A02-2	11.7245	5.31	2.6-14.3	6.1872	20.085	16XN
							qPH.A02-3	8.02683	5.31	3-5.6	6.6006	15.4962	17WN
	cqPH.A02-2	A02	12.41	7.2-17.39	1575-4331		qPH.A02-4	7.17619	12.41	7.2-17.4	6.5158	16.0695	17WN
	cqPH.A05-1	A05	77.2	76.5-80.8	20559-20667		qPH.A05-1	2.9078	77.21	76.5-80.8	-3.3271	6.3575	15ER
	cqPH.A07-1	A07	104.67	103.99-105.35	15114-15207		qPH.A07-1	2.60834	104.01	101.5-104.8	6.4149	4.8627	17WN
							qPH.A07-2	10.0514	104.81	104-105.5	6.0484	16.7602	16WH
	cqPH.A07-2	A07	112.71	112.01-113.4	15704-15944		qPH.A07-3	3.99063	112.71	110.6-114	6.5349	7.2881	17WN
							qPH.A07-4	14.6128	112.71	111.1-114	7.0164	23.1831	16WH
							qPH.A07-5	8.64311	112.71	111.2-114	5.1886	14.8125	15CD
							qPH.A07-6	13.0569	112.71	111.3-116.2	6.7983	23.268	15WH
							qPH.A07-7	12.892	112.71	111.3-114	8.1437	29.0601	15ER
	cqPH.A07-3	A07	119.31	118.55-120.06	17226-19481		qPH.A07-8	13.3759	119.31	118.5-120.8	6.9347	23.7407	15WH
							qPH.A07-9	13.8728	119.31	118.8-120.8	6.886	22.1859	16WH
	cqPH.A10-1	A10	38.61	34.29-47	10543-11844		qPH.A10-1	2.59749	38.61	34.3-47	2.5046	3.3968	16WH
	cqPH.A10-2	A10	44.91	40.4-47.9	10353-11844		qPH.A10-2	4.48322	44.91	40.4-47.9	3.5383	7.3658	15WH
	cqPH.A10-3	A10	55.61	55.3-59.6	11331-12069		qPH.A10-3	4.7089	55.61	55.3-59.6	3.5525	7.4488	15WH
	cqPH.A10-4	A10	63.6	60.6-64.59	11976-12069		qPH.A10-4	3.32878	63.61	60.6-64.6	3.1867	5.8313	15WH
	cqPH.C02-1	C02	35.9	35.6-39.9	930-3153		qPH.C02-1	3.28972	35.91	35.6-39.9	3.1194	5.2719	16XN
	cqPH.C02-2	C02	48.7	45.5-50.9	559-1462		qPH.C02-2	4.93241	48.71	45.5-50.9	3.7707	7.7541	16XN
	cqPH.C02-3	C02	64.31	56.7-65.8	1896-5009		qPH.C02-3	4.40293	64.31	56.7-65.8	3.9002	7.32	16XN
	cqPH.C02-4	C02	144.01	143.3-144.9	45062-45419		qPH.C02-4	3.12697	144.01	143.3-144.9	2.8396	4.5761	16WH
	cqPH.C02-5	C02	154.31	149.1-154.8	45208-45788		qPH.C02-5	5.21451	154.31	149.1-154.8	3.6295	7.495	16WH
	cqPH.C05-1	C05	0.01	0-3.9	168-881		qPH.C05-1	2.89261	0.01	0-3.9	-2.7242	4.6894	15CD
	cqPH.C06-1	C06	71.01	70.3-77.5	22987-33676		qPH.C06-1	2.72986	71.01	70.3-77.5	-3.1951	3.725	16WH
BIH	cqBIH.A02-1	A02	4.01	1.4-5.5	115-1280		qBIH.A02-1	12.56	4.01	1.4-5.5	7.9234	21.9906	16XN
	cqBIH.A02-2	A02	13.41	7.4-17.39	1575-4331		qBIH.A02-2	10.2381	13.41	7.4-17.4	7.3351	19.4406	16XN
	cqBIH.A02-3	A02	20.61	18.89-24.6	5233-8233		qBIH.A02-3	10.8066	20.61	18.9-24.6	6.4268	19.8323	17WN
	cqBIH.A03-1	A03	64.51	58.8-69	8750-10970		qBIH.A03-1	3.47417	64.51	58.8-69	-3.7176	5.1916	16XN
	cqBIH.A03-2	A03	104.41	102.6-108	17180-18670		qBIH.A03-2	4.69588	104.41	102.6-108	-3.0396	7.9824	15CD
	cqBIH.A03-3	A03	113.91	110.8-114.9	18873-19073		qBIH.A03-3	3.04668	113.91	110.8-114.9	-2.4475	5.3374	15CD
	cqBIH.A06-1	A06	0.01	0-0.9	16-293		qBIH.A06-1	3.28972	0.01	0-0.9	3.6411	4.9091	16XN
	cqBIH.A07-1	A07	113.13	111.97-114.28	15704-15964		qBIH.A07-1	8.80152	110.31	108.4-114.4	5.2402	18.6504	15WH
							qBIH.A07-2	6.15412	112.71	110.6-114	4.1874	11.4132	15CD
							qBIH.A07-3	11.8959	114.71	113-116.7	6.2594	23.0184	15ER
	cqBIH.A07-2	A07	120.81	120.32-121.29	18917-22002		qBIH.A07-4	3.11395	120.81	116.2-121.3	3.5985	5.1964	17WN
							qBIH.A07-5	4.06658	120.81	118.8-121	4.7576	7.8681	15WH
							qBIH.A07-6	8.88398	120.81	119.9-121	4.8461	16.0084	15CD
	cqBIH.A09-1	A09	100.7	93.3-101.2	24152-25872		qBIH.A09-1	3.21377	100.71	93.3-101.2	3.6156	4.7996	16XN
	cqBIH.A09-2	A09	107.51	104.7-112.7	26361-27350		qBIH.A09-2	2.83185	107.51	104.7-112.7	3.3769	4.2466	16XN
	cqBIH.A09-3	A09	141.21	136.6-143.8	30825-32376		qBIH.A09-3	2.76892	141.21	136.6-143.8	2.3243	4.5892	15CD
	cqBIH.C06-1	C06	41.61	41-45.2	7267-11595		qBIH.C06-1	4.65248	41.61	41-45.2	-3.8245	9.4373	15WH
	cqBIH.C06-2	C06	49.18	47.64-50.73	11596-14324		qBIH.C06-2	3.78231	46.81	41.1-48.4	-3.2548	6.3523	15CD
							qBIH.C06-3	4.42246	49.71	47.8-52.9	-3.452	7.6368	15ER
							qBIH.C06-4	4.04922	49.71	48.1-52.7	-3.4173	7.1525	15WH
	cqBIH.C06-3	C06	57.11	53.1-57.3	15724-17528		qBIH.C06-5	3.09659	57.11	53.1-57.3	-3.07	5.4382	15CD
	cqBIH.C09-1	C09	131.91	125.1-140.3	45916-47959		qBIH.C09-1	2.59966	131.91	125.1-140.3	-3.291	3.8601	16XN
SD	cqSD.A01-1	A01	106.61	104.5-107.6	14972-16376		qSD.A01-1	2.59749	106.61	104.5-107.6	-0.2614	4.1036	16WH
	cqSD.A02-1	A02	5.31	1.6-5.6	115-1280		qSD.A02-1	7.29554	5.31	1.6-5.6	0.7759	15.1355	17WN
	cqSD.A02-2	A02	14.41	11-17.5	1575-4331		qSD.A02-2	5.55086	14.41	11-17.5	0.703	12.9811	17WN
	cqSD.A02-3	A02	20.61	18.5-23.7	4916-5529		qSD.A02-3	6.71398	20.61	18.5-23.7	0.4238	10.4114	16WH
	cqSD.A02-4	A02	86.3	78.2-95.4	3586-8379		qSD.A02-4	2.78194	86.31	78.2-95.4	0.4522	6.1979	15ER
	cqSD.A07-1	A07	112.71	111.89-113.52	15704-15944		qSD.A07-1	7.31724	112.71	112-113.9	0.8948	17.4811	15ER
							qSD.A07-2	7.82502	112.71	112-115.2	0.9935	12.2965	16WH
	cqSD.A07-2	A07	114.71	113.7-116.2	15943-16684		qSD.A07-3	8.78199	114.71	113.7-116.2	0.6241	16.5754	15WH
	cqSD.A07-3	A07	118.01	115.2-119.3	16163-18917		qSD.A07-4	6.14327	118.01	115.2-119.3	0.8608	15.5346	15ER
	cqSD.A07-4	A07	120.97	119.7-122.24	18917-22002		qSD.A07-5	8.51725	120.31	117-120.8	0.6156	16.6735	15WH
							qSD.A07-6	3.44596	121.51	118.8-122.2	0.3646	5.7086	16WH
	cqSD.A10-1	A10	106.01	95.5-109	13531-14397		qSD.A10-1	3.0163	106.01	95.5-109	0.5562	6.2588	15CD
	cqSD.C01-1	C01	85.31	73-86	26561-29643		qSD.C01-1	2.50201	85.31	73-86	0.2814	4.3459	15WH
	cqSD.C02-1	C02	73.11	67.59-81.4	10907-19693		qSD.C02-1	4.12083	73.11	67.6-81.4	0.8219	8.6155	15CD
	cqSD.C02-2	C02	144.01	143.3-146.8	45062-45582		qSD.C02-2	3.48502	144.01	143.3-146.8	0.341	6.4178	15WH
	cqSD.C02-3	C02	154.31	150-157.19	44366-45788		qSD.C02-3	5.27093	154.31	150-157.2	0.4206	9.5384	15WH
FT	cqFT.A02-1	A02	5.3	4.37-6.24	115-1575		qFT.A02-1	4.51794	5.31	1.9-5.6	1.3531	6.0328	16XN
							qFT.A02-2	6.01307	5.31	2.9-9.9	1.4167	7.9496	15CD
							qFT.A02-3	5.62464	5.31	3-5.5	2.0577	7.4237	17WN
							qFT.A02-4	8.56716	5.31	3.6-18	0.9949	10.3853	15WH
							qFT.A02-5	20.9774	5.31	4.2-10.5	4.7353	27.0317	16WH
	cqFT.A02-2	A02	14.02	11.15-16.89	1575-4331		qFT.A02-6	15.3462	13.41	8.1-17.4	2.9331	29.1769	17WN
							qFT.A02-7	16.8978	14.41	10.1-17.4	2.2682	32.6042	16XN
	cqFT.A02-3	A02	22.78	19.9-25.65	5233-8233		qFT.A02-8	3.40256	22.21	19.3-28.1	1.5204	4.5221	17WN
							qFT.A02-9	4.23801	23.21	21.2-28.8	1.3042	6.3081	16XN
	cqFT.A03-1	A03	114.91	110-123.2	18873-20132		qFT.A03-1	2.50201	114.91	110-123.2	-0.9211	2.9945	17WN
	cqFT.A06-1	A06	125.01	124.2-126.2	22729-23146		qFT.A06-1	7.91833	125.01	124.2-126.2	-2.5587	8.7018	16WH
	cqFT.A06-2	A06	131.31	129.19-132.69	23331-23617		qFT.A06-2	2.67127	131.31	129.2-132.7	-0.5373	3.1936	15WH
	cqFT.A06-3	A06	141.71	137.5-141.9	23743-24304		qFT.A06-3	3.44162	141.71	137.5-141.9	-0.6	3.9643	15WH
	cqFT.A07-1	A07	108.81	107.4-111.1	15256-15655		qFT.A07-1	11.0844	108.81	107.4-111.1	3.7567	13.8741	16WH
	cqFT.A07-2	A07	114.7	114.19-115.22	15954-16684		qFT.A07-2	20.5694	114.71	114-115.7	1.927	28.8105	15WH
							qFT.A07-3	13.7578	114.71	114-115.3	4.091	16.2062	16WH
	cqFT.A07-3	A07	118.01	116.8-119.8	16171-18917		qFT.A07-4	18.3973	118.01	116.8-119.8	3.0795	28.1341	15CD
	cqFT.C01-1	C01	85.31	82.6-86	27417-29643		qFT.C01-1	4.02101	85.31	82.6-86	1.112	5.1852	15CD
	cqFT.C01-2	C01	93.71	86-102.5	27417-34893		qFT.C01-2	4.16857	93.71	86-102.5	1.1547	5.5938	15CD
	cqFT.C01-3	C01	103.11	100.83-105.38	34893-36527		qFT.C01-3	4.03186	103.11	97-104.3	0.9063	5.3819	16XN
							qFT.C01-4	4.64814	103.11	98.4-104.2	1.32	5.9738	17WN
	cqFT.C02-1	C02	30.51	29.3-31.5	9310-11098		qFT.C02-1	2.68212	30.51	29.3-31.5	-1.5218	3.2751	16XN
	cqFT.C02-2	C02	47.7	44.5-51.2	559-1462		qFT.C02-2	3.41992	47.71	44.5-51.2	0.8455	4.4798	16XN
	cqFT.C02-3	C02	157.26	154.48-160.05	44366-45788		qFT.C02-3	3.98412	156.81	150.6-162.9	-1.7388	3.9864	16WH
							qFT.C02-4	4.81523	154.81	151.8-160.7	-0.6954	5.5732	15WH
							qFT.C02-5	2.92733	159.91	154.1-162.9	-0.8994	3.4952	15CD
	cqFT.C06-1	C06	17.5	12-24.9	3105-4830		qFT.C06-1	2.65174	17.51	12-24.9	-0.5464	2.8422	15WH
	cqFT.C06-2	C06	53.11	51.82-54.39	14324-17528		qFT.C06-2	3.18556	53.11	49.6-55.2	-0.9254	3.3672	15WH
							qFT.C06-3	3.82137	53.11	52.7-55.6	-2.1911	4.009	16WH
	cqFT.C06-3	C06	60.3	59.5-60.7	17599-17779		qFT.C06-4	4.72626	60.31	59.5-60.7	-1.5121	6.5344	15CD
	cqFT.C06-4	C06	70.68	69.7-71.67	21785-29654		qFT.C06-5	7.44093	70.41	69.2-71.9	-1.8605	9.9687	15CD
							qFT.C06-6	9.18995	71.01	69.6-72.5	-1.2537	11.3015	15WH
	cqFT.C07-1	C07	18.01	15.5-19	25216-26989		qFT.C07-1	2.68212	18.01	15.5-19	-1.0093	3.4084	17WN
	cqFT.C07-2	C07	27.11	19-33.1	26989-31787		qFT.C07-2	3.2116	27.11	19-33.1	-1.102	4.0551	17WN
	cqFT.C09-1	C09	118.21	114-118.7	44590-45279		qFT.C09-1	3.25066	118.21	114-118.7	-1.673	3.5271	16WH
	cqFT.C09-2	C09	123.92	121.49-126.36	45206-46575		qFT.C09-2	3.30491	123.71	118.7-128.1	-0.5689	3.4978	15WH
							qFT.C09-3	4.99968	124.01	121-126.7	-2.0547	5.3399	16WH
	cqFT.C09-3	C09	132.34	129.02-135.67	46575-47504		qFT.C09-4	2.97941	131.91	124.2-135.1	-0.7808	3.8983	16XN
							qFT.C09-5	2.95554	132.61	131.9-140.3	-1.0468	3.7741	17WN
a Major consensus QTL are in bold front
b Confidence interval
c Physical interval
d Logarithm of odds
e Phenotypic variation explained by additive effect
f Percentage of the phenotypic variation explained
