# Supplementary material for: Major Co-localized QTL for Plant Height, Branch Initiation Height, Stem Diameter, and Flowering Time in an Alien Introgression Derived Brassica napus DH Population
Source: Front Plant Sci. 2018 Mar 28;9:390. doi: 10.3389/fpls.2018.00390 (PMC5883169; doi:10.3389/fpls.2018.00390)
Supplement: Supplementary file 4 [file Table4.XLSX]

## Sheet: Supplementary Table S4
Supplementary Table S4. Summary of the unique QTL and their corresponding consensus QTL and identified QTL used for meta-analysis
Chromosome	Unique QTL				Consensus QTL					Identified QTL
		Peak	Confidence interval			Trait	Peak	Confidence interval		LOD	Additive	R2 (%)	Environment
A01	uqA01-1	106.61	104.5-107.6		cqSD.A01-1	SD	106.61	104.5-107.6		2.6	-0.26	4.1	16WH
A02	uqA02-1	5.15	4.51-5.79		cqSD.A02-1	SD	5.31	1.6-5.6		7.3	0.78	15.14	17WN
					cqFT.A02-1	FT	5.3	4.37-6.24		4.52-20.98	0.99 to 4.74	6.03-27.03	15WH/15CD/16WH/16XN/17WN
					cqBIH.A02-1	BIH	4.01	1.4-5.5		12.56	7.92	21.99	16XN
					cqPH.A02-1	PH	5.23	4.13-6.33		4.16-11.72	3.42 to 6.60	6.07-20.09	16WH/16XN/17WN
A02	uqA02-2	13.85	12-15.69		cqPH.A02-2	PH	12.41	7.2-17.39		7.18	6.52	16.07	17WN
					cqFT.A02-2	FT	14.02	11.15-16.89		15.35-16.90	2.27 to 2.93	29.18-32.60	16XN/17WN
					cqSD.A02-2	SD	14.41	11-17.5		5.55	0.7	12.98	17WN
					cqBIH.A02-2	BIH	13.41	7.4-17.39		10.24	7.34	19.44	16XN
A02	uqA02-3	21.28	19.68-22.87		cqSD.A02-3	SD	20.61	18.5-23.7		6.71	0.42	10.41	16WH
					cqFT.A02-3	FT	22.78	19.9-25.65		3.40-4.24	1.30 to 1.52	4.52-6.31	16XN/17WN
					cqBIH.A02-3	BIH	20.61	18.89-24.6		10.81	6.43	19.83	17WN
A02	uqA02-4	86.29	78.20-95.40		cqSD.A02-4	SD	86.3	78.2-95.4		2.78	0.45	6.2	15ER
A03	uqA03-1	64.51	58.80-69.00		cqBIH.A03-1	BIH	64.51	58.8-69		3.47	-3.72	5.19	16XN
A03	uqA03-2	104.41	102.60-108.00		cqBIH.A03-2	BIH	104.41	102.6-108		4.7	-3.04	7.98	15CD
A03	uqA03-3	113.99	112.04-115.95		cqFT.A03-1	FT	114.91	110-123.2		2.5	-0.92	2.99	17WN
					cqBIH.A03-3	BIH	113.91	110.8-114.9		3.05	-2.45	5.34	15CD
A05	uqA05-1	77.2	76.50-80.80		cqPH.A05-1	PH	77.2	76.5-80.8		2.91	-3.33	6.36	15ER
A06	uqA06-1	0.01	0.00-0.90		cqBIH.A06-1	BIH	0.01	0-0.9		3.29	3.64	4.91	16XN
A06	uqA06-2	125.01	124.20-126.20		cqFT.A06-1	FT	125.01	124.2-126.2		7.92	-2.56	8.7	16WH
A06	uqA06-3	131.31	129.19-132.69		cqFT.A06-2	FT	131.31	129.19-132.69		2.67	-0.54	3.19	15WH
A06	uqA06-4	141.71	137.50-141.90		cqFT.A06-3	FT	141.71	137.5-141.9		3.44	-0.6	3.96	15WH
A07	uqA07-1	104.66	103.99-105.35		cqPH.A07-1	PH	104.67	103.99-105.35		2.61-10.05	6.05 to 6.41	4.86-16.76	16WH/17WN
A07	uqA07-2	108.81	107.40-111.10		cqFT.A07-1	FT	108.81	107.4-111.1		11.08	3.76	13.87	16WH
A07	uqA07-3	112.78	112.30-113.26		cqBIH.A07-1	BIH	113.13	111.97-114.28		6.15-11.90	4.19 to 6.26	11.41-23.02	15WH/15CD/15ER
					cqSD.A07-1	SD	112.71	111.89-113.52		7.32-7.83	0.89 to 0.99	12.30-17.48	15ER/16WH
					cqPH.A07-2	PH	112.71	112.01-113.4		3.99-14.61	5.19 to 8.14	7.29-29.06	15WH/15CD/15ER/16WH/17WN
A07	uqA07-4	114.7	114.22-115.17		cqSD.A07-2	SD	114.71	113.7-116.2		8.78	0.62	16.58	15WH
					cqFT.A07-2	FT	114.7	114.19-115.22		13.76-20.57	1.93 to 4.09	16.21-28.81	15WH/16WH
A07	uqA07-5	118.94	118.30-119.58		cqSD.A07-3	SD	118.01	115.2-119.3		6.14	0.86	15.53	15ER
					cqPH.A07-3	PH	119.31	118.55-120.06		13.38-13.87	6.89 to 6.93	22.19-23.74	15WH/16WH
					cqFT.A07-3	FT	118.01	116.8-119.8		18.4	3.08	28.13	15CD
A07	uqA07-6	120.83	120.37-121.28		cqBIH.A07-2	BIH	120.81	120.32-121.29		3.11-8.88	3.60 to 4.85	5.20-16.01	15WH/15CD/17WN
					cqSD.A07-4	SD	120.97	119.7-122.24		3.45-8.52	0.36 to 0.62	5.71-16.67	15WH/16WH
A09	uqA09-1	100.7	93.30-101.20		cqBIH.A09-1	BIH	100.7	93.3-101.2		3.21	3.62	4.8	16XN
A09	uqA09-2	107.51	104.70-112.70		cqBIH.A09-2	BIH	107.51	104.7-112.7		2.83	3.38	4.25	16XN
A09	uqA09-3	141.21	136.60-143.80		cqBIH.A09-3	BIH	141.21	136.6-143.8		2.77	2.32	4.59	15CD
A10	uqA10-1	43.28	40.05-46.51		cqPH.A10-1	PH	38.61	34.29-47		2.6	2.5	3.4	16WH
					cqPH.A10-2	PH	44.91	40.4-47.9		4.48	3.54	7.37	15WH
A10	uqA10-2	55.61	55.30-59.60		cqPH.A10-3	PH	55.61	55.3-59.6		4.71	3.55	7.45	15WH
A10	uqA10-3	63.6	60.60-64.59		cqPH.A10-4	PH	63.6	60.6-64.59		3.33	3.19	5.83	15WH
A10	uqA10-4	106.01	95.50-109.00		cqSD.A10-1	SD	106.01	95.5-109		3.02	0.56	6.26	15CD
C01	uqC01-1	85.31	83.66-86.95		cqSD.C01-1	SD	85.31	73-86		2.5	0.28	4.35	15WH
					cqFT.C01-1	FT	85.31	82.6-86		4.02	1.11	5.19	15CD
C01	uqC01-2	93.71	86.00-102.50		cqFT.C01-2	FT	93.71	86-102.5		4.17	1.15	5.59	15CD
C01	uqC01-3	103.11	100.83-105.38		cqFT.C01-3	FT	103.11	100.83-105.38		4.03-4.65	0.91 to 1.32	5.38-5.97	16XN/17WN
C02	uqC02-1	30.51	29.30-31.50		cqFT.C02-1	FT	30.51	29.3-31.5		2.68	-1.52	3.28	16XN
C02	uqC02-2	35.9	35.60-39.90		cqPH.C02-1	PH	35.9	35.6-39.9		3.29	3.12	5.27	16XN
C02	uqC02-3	48.3	46.20-50.40		cqPH.C02-2	PH	48.7	45.5-50.9		4.93	3.77	7.75	16XN
					cqFT.C02-2	FT	47.7	44.5-51.2		3.42	0.85	4.48	16XN
C02	uqC02-4	64.31	56.70-65.80		cqPH.C02-3	PH	64.31	56.7-65.8		4.4	3.9	7.32	16XN
C02	uqC02-5	73.11	67.59-81.40		cqSD.C02-1	SD	73.11	67.59-81.4		4.12	0.82	8.62	15CD
C02	uqC02-6	144.01	143.28-144.73		cqSD.C02-2	SD	144.01	143.3-146.8		3.49	0.34	6.42	15WH
					cqPH.C02-4	PH	144.01	143.3-144.9		3.13	2.84	4.58	16WH
C02	uqC02-7	155.46	153.72-157.20		cqPH.C02-5	PH	154.31	149.1-154.8		5.21	3.63	7.5	16WH
					cqSD.C02-3	SD	154.31	150-157.19		5.27	0.42	9.54	15WH
					cqFT.C02-3	FT	157.26	154.48-160.05		2.93-4.82	-1.74 to -0.70	3.50-5.57	15WH/15CD/16WH
C05	uqC05-1	0.01	0.00-3.90		cqPH.C05-1	PH	0.01	0-3.9		2.89	-2.72	4.69	15CD
C06	uqC06-1	17.5	12.00-24.90		cqFT.C06-1	FT	17.5	12-24.9		2.65	-0.55	2.84	15WH
C06	uqC06-2	41.61	41.00-45.20		cqBIH.C06-1	BIH	41.61	41-45.2		4.65	-3.82	9.44	15WH
C06	uqC06-3	49.18	47.64-50.73		cqBIH.C06-2	BIH	49.18	47.64-50.73		3.78-4.42	-3.45 to -3.25	6.35-7.64	15WH/15CD/15ER
C06	uqC06-4	53.11	51.82-54.39		cqFT.C06-2	FT	53.11	51.82-54.39		3.19-3.82	-2.19 to -0.93	3.37-4.01	15WH/16WH
C06	uqC06-5	57.11	53.10-57.30		cqBIH.C06-3	BIH	57.11	53.1-57.3		3.1	-3.07	5.44	15CD
C06	uqC06-6	60.29	59.50-60.70		cqFT.C06-3	FT	60.3	59.5-60.7		4.73	-1.51	6.53	15CD
C06	uqC06-7	70.7	69.75-71.65		cqFT.C06-4	FT	70.68	69.7-71.67		7.44-9.19	-1.86 to -1.25	9.97-11.30	15WH/15CD
					cqPH.C06-1	PH	71.01	70.3-77.5		2.73	-3.2	3.73	16WH
C07	uqC07-1	18.01	15.50-19.00		cqFT.C07-1	FT	18.01	15.5-19		2.68	-1.01	3.41	17WN
C07	uqC07-2	27.11	19.00-33.10		cqFT.C07-2	FT	27.11	19-33.1		3.21	-1.1	4.06	17WN
C09	uqC09-1	118.21	114.00-118.70		cqFT.C09-1	FT	118.21	114-118.7		3.25	-1.67	3.53	16WH
C09	uqC09-2	123.92	121.49-126.36		cqFT.C09-2	FT	123.92	121.49-126.36		3.30-5.00	-2.05 to -0.57	3.50-5.34	15WH/16WH
C09	uqC09-3	132.27	129.22-135.31		cqBIH.C09-1	BIH	131.91	125.1-140.3		2.6	-3.29	3.86	16XN
					cqFT.C09-3	FT	132.34	129.02-135.67		2.96-2.98	-1.05 to -0.78	3.77-3.90	16XN/17WN
