# Supplementary material for: Major Co-localized QTL for Plant Height, Branch Initiation Height, Stem Diameter, and Flowering Time in an Alien Introgression Derived Brassica napus DH Population
Source: Front Plant Sci. 2018 Mar 28;9:390. doi: 10.3389/fpls.2018.00390 (PMC5883169; doi:10.3389/fpls.2018.00390)
Supplement: Supplementary file 5 [file Table5.XLSX]

## Sheet: Sheet1
Supplementary Table S5. Summary of the QTL identified by conditional QTL mapping
Traita	QTL	Chromosome	Peak	LOD	Confidence interval	Additive	R2(%)	Environment
PH|BIH	cdqPH|BIH.A01-1	A01	0.01	2.73637	0-3.4	-3.4328	4.7262	15WH
PH|BIH	cdqPH|BIH.A01-2	A01	6.71	3.50021	4.5-8.4	-4.1505	5.9804	15WH
PH|BIH	cdqPH|BIH.A07-3	A07	119.31	7.20657	117-120.8	4.4801	12.9837	15WH
PH|BIH	cdqPH|BIH.A10-1	A10	44.91	7.95739	42.3-47.8	5.0632	15.2971	15WH
PH|BIH	cdqPH|BIH.A10-2	A10	53.51	8.66047	50.2-58.3	5.1644	15.8519	15WH
PH|BIH	cdqPH|BIH.A04-1	A04	64.71	4.85863	62.6-66.3	-3.6462	9.0347	15CD
PH|BIH	cdqPH|BIH.A07-1	A07	107.81	5.49227	107-110.3	4.3413	11.4016	15CD
PH|BIH	cdqPH|BIH.C02-2	C02	111.71	2.63004	106.7-116.9	2.6271	4.7759	15CD
PH|BIH	cdqPH|BIH.A05-1	A05	77.21	3.40256	76.8-80.8	-3.2796	8.2962	15ER
PH|BIH	cdqPH|BIH.A07-2	A07	112.71	3.5371	112.2-114	3.5186	7.7908	15ER
PH|BIH	cdqPH|BIH.A03-1	A03	139.61	3.30708	137.6-141.8	-2.2291	5.5976	16XN
PH|BIH	cdqPH|BIH.A03-2	A03	146.71	3.83873	144.7-150	-2.4083	6.4589	16XN
PH|BIH	cdqPH|BIH.C02-1	C02	74.11	7.93569	69.3-77.9	3.7579	14.1014	16XN
PH|BIH	cdqPH|BIH.A02-1	A02	69.51	4.36604	64.7-74.1	-6.1296	9.2589	17WN
PH|SD	cdqPH|SD.A03-1	A03	32.61	3.30708	26.5-36.6	2.4256	6.182	15WH
PH|SD	cdqPH|SD.A04-1	A04	34.51	2.95771	31.2-38.4	2.3418	5.5317	15WH
PH|SD	cdqPH|SD.A07-5	A07	112.71	8.3762	111.9-114.7	4.7201	17.2643	15WH
PH|SD	cdqPH|SD.A07-10	A07	119.31	9.2008	118.7-120.5	4.9761	18.7355	15WH
PH|SD	cdqPH|SD.C01-1	C01	78.51	3.30925	70.5-82.7	-2.6334	6.9673	15WH
PH|SD	cdqPH|SD.C01-2	C01	89.11	3.50455	86-96.1	-2.5373	6.6017	15WH
PH|SD	cdqPH|SD.C06-1	C06	58.51	3.70853	53.3-62.8	-3.1067	7.0292	15WH
PH|SD	cdqPH|SD.C06-2	C06	68.81	3.40039	66.2-68.8	-2.9762	6.4745	15WH
PH|SD	cdqPH|SD.A03-2	A03	58.51	2.7559	53.6-63.8	2.3001	4.8016	15CD
PH|SD	cdqPH|SD.A07-4	A07	107.81	8.12882	107.1-110.3	4.4501	15.5183	15CD
PH|SD	cdqPH|SD.A07-9	A07	119.31	8.86662	117.5-120.8	4.6162	16.77	15CD
PH|SD	cdqPH|SD.C05-4	C05	8.51	3.14867	6.3-11.6	-2.4782	5.5272	15CD
PH|SD	cdqPH|SD.C05-5	C05	15.71	3.20943	13.7-21.6	-2.5504	5.7946	15CD
PH|SD	cdqPH|SD.A03-3	A03	98.61	3.06187	93.1-102.9	-2.6963	5.9643	15ER
PH|SD	cdqPH|SD.A07-3	A07	107.81	5.41849	106.6-110.3	3.9928	11.4145	15ER
PH|SD	cdqPH|SD.A07-8	A07	116.21	6.50349	114.7-118	4.4298	13.4483	15ER
PH|SD	cdqPH|SD.A10-1	A10	19.21	4.6004	17.8-19.7	3.2698	9.4575	15ER
PH|SD	cdqPH|SD.A10-2	A10	24.51	5.41198	22-27.5	3.554	10.9952	15ER
PH|SD	cdqPH|SD.C05-1	C05	0.01	3.69768	0-3.1	-2.945	7.3179	15ER
PH|SD	cdqPH|SD.A07-1	A07	104.81	5.69191	104-106.3	4.1314	9.8487	16WH
PH|SD	cdqPH|SD.A07-6	A07	115.21	8.42828	113.2-116.2	4.9628	14.1456	16WH
PH|SD	cdqPH|SD.C02-1	C02	154.31	5.56388	149.1-154.8	3.5624	9.0558	16WH
PH|SD	cdqPH|SD.C05-2	C05	1.01	3.61522	0-4.7	-3.0044	5.8838	16WH
PH|SD	cdqPH|SD.C05-3	C05	7.31	3.51757	4.7-10.2	-2.8981	5.6171	16WH
PH|SD	cdqPH|SD.A02-1	A02	20.61	2.9295	11-31.7	2.5214	5.8864	17WN
PH|SD	cdqPH|SD.A07-2	A07	104.81	3.00979	104.5-107.1	2.8765	6.3195	17WN
PH|SD	cdqPH|SD.A07-7	A07	115.21	4.53747	114.1-117	3.5138	9.3442	17WN
PH|SD	cdqPH|SD.C08-1	C08	27.91	3.17905	22.9-38.7	2.6212	6.428	17WN
PH|FT	cdqPH|FT.A07-3	A07	112.71	9.11183	111.2-114	5.4397	16.1361	15WH
PH|FT	cdqPH|FT.A07-6	A07	119.31	9.31364	118.4-120.8	5.5459	16.4545	15WH
PH|FT	cdqPH|FT.A10-2	A10	44.91	4.60691	40.3-47.9	3.5786	8.0933	15WH
PH|FT	cdqPH|FT.A10-3	A10	57.41	4.97147	49.9-59.8	3.6465	8.4327	15WH
PH|FT	cdqPH|FT.A10-4	A10	62.61	3.73891	60.6-64.6	3.3324	7.0402	15WH
PH|FT	cdqPH|FT.C02-4	C02	154.31	2.68646	149.8-159.9	2.6132	4.4468	15WH
PH|FT	cdqPH|FT.A06-2	A06	117.31	2.52805	111-121.7	2.6685	4.8546	15CD
PH|FT	cdqPH|FT.A07-4	A07	112.71	3.81486	111.7-114	3.6023	7.4577	15CD
PH|FT	cdqPH|FT.C02-1	C02	87.61	2.6474	83.2-94.3	2.9326	5.0921	15CD
PH|FT	cdqPH|FT.C03-1	C03	39.01	2.92082	32.8-42.4	-2.9242	5.625	15CD
PH|FT	cdqPH|FT.A03-2	A03	148.21	2.72118	145.2-153.1	-2.1815	3.4209	16WH
PH|FT	cdqPH|FT.A06-1	A06	36.71	4.19461	34.4-41.2	2.7953	5.7007	16WH
PH|FT	cdqPH|FT.A07-1	A07	111.11	5.22102	107.5-114.7	3.3869	7.1668	16WH
PH|FT	cdqPH|FT.A07-5	A07	120.81	5.37726	118-121.3	3.4669	7.4488	16WH
PH|FT	cdqPH|FT.A10-1	A10	38.61	2.66259	34.4-46.5	2.2618	3.5555	16WH
PH|FT	cdqPH|FT.C02-3	C02	144.01	8.52376	143.3-144.9	4.3582	13.4105	16WH
PH|FT	cdqPH|FT.C02-5	C02	154.31	12.8008	150.1-154.7	5.206	19.3863	16WH
PH|FT	cdqPH|FT.C06-1	C06	17.51	2.87308	10.1-19.5	2.5786	4.0216	16WH
PH|FT	cdqPH|FT.A03-1	A03	136.21	2.81883	131.9-137.6	-2.1394	5.2037	16XN
PH|FT	cdqPH|FT.C02-2	C02	96.31	3.8843	91.8-101	2.6517	7.7023	16XN
PH|FT	cdqPH|FT.A07-2	A07	112.71	4.93241	110.3-113.9	4.4706	10.6388	17WN
BIH|PH	cdqBIH|PH.C06-1	C06	38.01	3.18556	28.2-39	-2.718	6.6247	15WH
BIH|PH	cdqBIH|PH.A03-1	A03	104.41	5.14941	102.7-108	-3.1769	10.1044	15CD
BIH|PH	cdqBIH|PH.A03-2	A03	113.31	3.69117	111.5-117.5	-2.6682	7.3748	15CD
BIH|PH	cdqBIH|PH.A07-2	A07	120.81	3.89515	119.6-121.2	3.0629	7.6532	15CD
BIH|PH	cdqBIH|PH.A07-1	A07	114.71	7.51688	114-116	4.4029	15.745	15ER
BIH|PH	cdqBIH|PH.C06-2	C06	49.71	3.07272	42.8-52.2	-2.7631	6.0103	15ER
BIH|PH	cdqBIH|PH.C08-1	C08	1.21	3.19858	0.1-6.3	-2.4225	6.3317	15ER
BIH|PH	cdqBIH|PH.A02-2	A02	93.31	4.71975	86.6-98.5	3.6866	9.8516	16XN
BIH|PH	cdqBIH|PH.C02-1	C02	69.91	5.47708	68.8-73.1	-3.9275	9.7019	16XN
BIH|PH	cdqBIH|PH.A02-1	A02	92.31	5.60511	85.5-98.3	3.8123	12.5648	17WN
BIH|PH	cdqBIH|PH.C03-1	C03	135.01	3.95591	131-137.7	4.5548	8.7064	17WN
BIH|PH	cdqBIH|PH.C08-2	C08	34.41	2.94903	27.7-46.4	-2.5703	5.9322	17WN
BIH|SD	cdqBIH|SD.A07-1	A07	111.11	8.97078	110.3-114	5.2108	18.1432	15WH
BIH|SD	cdqBIH|SD.A07-5	A07	120.81	7.72303	119.3-120.9	4.8291	15.9528	15WH
BIH|SD	cdqBIH|SD.A03-1	A03	108.41	3.99714	104.6-110	-2.7804	7.5029	15CD
BIH|SD	cdqBIH|SD.A07-2	A07	112.71	3.28755	110.3-114.7	2.9771	6.4008	15CD
BIH|SD	cdqBIH|SD.A07-6	A07	120.81	5.43802	119.6-121.1	3.7053	10.3633	15CD
BIH|SD	cdqBIH|SD.A07-3	A07	114.71	10.6438	113.6-116.6	6.0903	21.7416	15ER
BIH|SD	cdqBIH|SD.C06-1	C06	49.71	3.57399	44.5-53.5	-3.1997	6.5391	15ER
BIH|SD	cdqBIH|SD.A02-1	A02	86.31	6.92664	82.8-95.2	4.7345	13.8084	17WN
BIH|SD	cdqBIH|SD.A07-4	A07	120.81	2.85138	118.5-121.4	3.1356	5.4337	17WN
BIH|SD	cdqBIH|SD.C03-1	C03	139.21	3.94723	137.7-142.2	3.8709	7.7866	17WN
BIH|FT	cdqBIH|FT.A01-1	A01	70.31	2.74071	68.5-72.3	4.4732	5.4393	15WH
BIH|FT	cdqBIH|FT.A01-2	A01	82.71	4.79787	82.2-87.4	-5.9729	9.8004	15WH
BIH|FT	cdqBIH|FT.A07-1	A07	111.11	2.72986	108.7-117	2.1917	5.4173	15WH
BIH|FT	cdqBIH|FT.C02-3	C02	154.31	3.57616	148.7-154.8	2.3617	7.2034	15WH
BIH|FT	cdqBIH|FT.C07-1	C07	49.11	2.51286	44.9-51.6	2.0424	4.9737	15WH
BIH|FT	cdqBIH|FT.A06-1	A06	4.71	2.92516	4-8.8	2.3983	5.8727	15CD
BIH|FT	cdqBIH|FT.A06-2	A06	14.21	3.86694	12.9-15.5	2.8723	7.6849	15CD
BIH|FT	cdqBIH|FT.A06-3	A06	23.81	2.74505	21.3-24.5	2.3477	5.56	15CD
BIH|FT	cdqBIH|FT.A10-1	A10	128.21	4.65248	126.5-129.6	3.1106	9.7917	15CD
BIH|FT	cdqBIH|FT.A10-2	A10	137.91	2.53456	137-138.4	2.3349	5.4857	15CD
BIH|FT	cdqBIH|FT.C02-1	C02	10.61	3.15301	10.2-17.9	2.4848	6.1443	15CD
BIH|FT	cdqBIH|FT.A09-1	A09	108.51	3.50672	105.1-113.8	2.7756	6.9835	16XN
BIH|FT	cdqBIH|FT.C02-2	C02	69.91	2.69948	67.2-81.3	-2.6237	5.2221	16XN
BIH|FT	cdqBIH|FT.A07-2	A07	120.81	4.14253	116.2-121.4	3.5166	9.0508	17WN
SD|PH	cdqSD|PH.A03-2	A03	58.51	3.255	55.6-64.9	-0.2613	6.5929	15WH
SD|PH	cdqSD|PH.A03-3	A03	67.91	2.57362	66.1-68.3	-0.2406	5.4187	15WH
SD|PH	cdqSD|PH.C01-1	C01	89.11	4.05139	86-96.9	0.29	8.2969	15WH
SD|PH	cdqSD|PH.C02-1	C02	153.81	4.10998	148.5-157.6	0.3051	8.6334	15WH
SD|PH	cdqSD|PH.A10-1	A10	23.61	3.08574	21-27.5	-0.386	7.6412	15ER
SD|PH	cdqSD|PH.A10-2	A10	32.91	2.54975	31.2-33.6	-0.3561	6.3636	15ER
SD|PH	cdqSD|PH.A02-1	A02	92.31	4.7523	86.3-98.3	0.3633	10.1456	16WH
SD|PH	cdqSD|PH.A02-2	A02	98.51	4.61342	98.3-104.1	0.3238	8.2942	16WH
SD|PH	cdqSD|PH.A03-1	A03	50.41	2.60617	45.5-53.8	-0.2379	4.5717	16WH
SD|PH	cdqSD|PH.A07-1	A07	98.31	2.81883	95.5-101.3	-0.4426	4.9607	16WH
SD|PH	cdqSD|PH.A07-2	A07	112.71	5.425	110.6-113.8	0.6133	9.8299	16WH
SD|PH	cdqSD|PH.C03-1	C03	38.41	3.30274	34.8-41.4	0.3218	6.8465	17WN
SD|BIH	cdqSD|BIH.A10-1	A10	51.71	4.10564	42.9-58	0.449	8.0499	15WH
SD|BIH	cdqSD|BIH.C02-1	C02	144.01	2.60834	143.3-146.8	0.2982	5.124	15WH
SD|BIH	cdqSD|BIH.C02-2	C02	154.31	3.4503	148.3-162.9	0.343	6.7429	15WH
SD|BIH	cdqSD|BIH.A07-1	A07	112.71	2.67561	110.2-114.7	0.4587	6.0589	15ER
SD|BIH	cdqSD|BIH.A07-2	A07	121.51	3.05753	115.8-122.2	0.4719	6.9222	15ER
SD|BIH	cdqSD|BIH.C03-1	C03	112.01	3.30491	109.4-113	0.4743	7.0296	17WN
SD|FT	cdqSD|FT.C02-1	C02	144.01	4.15989	143.3-146.8	0.3835	8.2758	15WH
SD|FT	cdqSD|FT.C02-2	C02	154.31	6.56425	150.6-156.5	0.4836	12.752	15WH
SD|FT	cdqSD|FT.A01-1	A01	106.61	2.83836	104.7-107.9	-0.2647	5.2177	16WH
SD|FT	cdqSD|FT.A02-1	A02	20.61	3.30925	17.1-26.5	0.274	5.7113	16WH
SD|FT	cdqSD|FT.A07-1	A07	112.71	3.14867	110.9-114	0.2916	5.4797	16WH
SD|FT	cdqSD|FT.A07-2	A07	121.51	3.57182	120.8-122.1	0.2976	6.2173	16WH
FT|PH	cdqFT|PH.A02-2	A02	5.31	5.4033	2.9-41	0.8591	8.1173	15WH
FT|PH	cdqFT|PH.A06-3	A06	131.31	4.57436	129.2-132.7	-0.7791	7.168	15WH
FT|PH	cdqFT|PH.A06-5	A06	141.71	5.53784	135.2-141.9	-0.8441	8.4188	15WH
FT|PH	cdqFT|PH.A07-3	A07	114.71	9.09881	113.4-118.8	1.3027	14.3385	15WH
FT|PH	cdqFT|PH.C02-3	C02	154.81	6.68794	151.8-162.9	-0.917	10.1976	15WH
FT|PH	cdqFT|PH.C06-2	C06	53.11	6.69011	51.8-55.6	-1.1611	10.2052	15WH
FT|PH	cdqFT|PH.C06-3	C06	62.81	3.35916	60.3-63.4	-0.8248	5.4793	15WH
FT|PH	cdqFT|PH.C09-2	C09	123.71	3.80184	118.7-127.7	-0.6654	5.0674	15WH
FT|PH	cdqFT|PH.A02-1	A02	5.31	2.65825	1.6-18.5	0.89	4.269	15CD
FT|PH	cdqFT|PH.A06-1	A06	125.51	4.00365	121.9-128.4	-1.0688	6.9579	15CD
FT|PH	cdqFT|PH.A06-4	A06	131.31	3.24415	129.3-141.7	-0.9967	6.0394	15CD
FT|PH	cdqFT|PH.A07-2	A07	114.71	9.28326	113.2-116.2	2.0794	17.3279	15CD
FT|PH	cdqFT|PH.C01-2	C01	82.71	2.81449	74.9-86.8	0.8936	4.8144	15CD
FT|PH	cdqFT|PH.C03-1	C03	52.71	4.65682	46.6-56.7	1.1768	8.1666	15CD
FT|PH	cdqFT|PH.C06-4	C06	70.41	3.86911	69.7-72.1	-1.2976	6.7191	15CD
FT|PH	cdqFT|PH.A01-1	A01	6.71	3.50889	2.5-10.5	2.3007	3.9216	16WH
FT|PH	cdqFT|PH.A01-2	A01	12.91	2.96205	11.5-16.6	1.9328	3.3318	16WH
FT|PH	cdqFT|PH.A02-3	A02	5.31	15.5415	4.2-5.5	3.585	20.0817	16WH
FT|PH	cdqFT|PH.A06-2	A06	125.51	8.81671	125.1-126.1	-2.4954	10.4669	16WH
FT|PH	cdqFT|PH.C02-1	C02	144.01	6.29517	143.3-146.8	-2.153	7.9232	16WH
FT|PH	cdqFT|PH.C02-2	C02	154.81	10.3531	151.3-159.8	-2.6995	12.465	16WH
FT|PH	cdqFT|PH.C06-1	C06	24.61	3.16603	12.4-31.9	-1.5591	3.2799	16WH
FT|PH	cdqFT|PH.C09-1	C09	118.21	3.24632	113.1-118.7	-1.5072	3.7144	16WH
FT|PH	cdqFT|PH.C09-3	C09	123.71	4.32698	119.8-126.2	-1.7321	4.9267	16WH
FT|PH	cdqFT|PH.A07-1	A07	111.11	2.7559	110.6-113.7	-0.6503	4.7997	16XN
FT|PH	cdqFT|PH.C01-3	C01	103.11	3.79967	96.7-104.3	0.7188	6.7736	16XN
FT|PH	cdqFT|PH.A02-4	A02	89.31	6.45358	86.3-96.8	1.6231	13.6999	17WN
FT|PH	cdqFT|PH.C01-1	C01	0.51	3.01413	0.3-12.5	0.9752	5.508	17WN
FT|BIH	cdqFT|BIH.A02-3	A02	5.31	9.27458	3.7-16	1.0136	14.4509	15WH
FT|BIH	cdqFT|BIH.A06-1	A06	132.31	3.01847	129.2-132.7	-0.5568	4.6038	15WH
FT|BIH	cdqFT|BIH.A07-1	A07	108.81	5.09516	106.8-111.1	0.9081	8.6587	15WH
FT|BIH	cdqFT|BIH.A07-2	A07	115.21	7.09156	113.4-116.2	1.0232	10.691	15WH
FT|BIH	cdqFT|BIH.C02-1	C02	153.81	7.12845	149.5-158.5	-0.8422	11.045	15WH
FT|BIH	cdqFT|BIH.C06-1	C06	71.01	4.18376	68.9-75.9	-0.7795	6.1452	15WH
FT|BIH	cdqFT|BIH.C09-1	C09	123.71	2.62136	116.1-124	-0.4877	3.5007	15WH
FT|BIH	cdqFT|BIH.A02-2	A02	5.31	6.00873	2.3-10.3	1.5146	10.464	15CD
FT|BIH	cdqFT|BIH.A02-6	A02	47.31	3.04668	45.5-52.4	-1.0291	5.0853	15CD
FT|BIH	cdqFT|BIH.A07-3	A07	118.01	9.31147	116.2-120.2	2.0076	17.3378	15CD
FT|BIH	cdqFT|BIH.C06-2	C06	70.41	2.61702	68.9-72.5	-1.0474	4.345	15CD
FT|BIH	cdqFT|BIH.A02-5	A02	27.21	4.1664	19.1-31.9	0.7047	8.108	16XN
FT|BIH	cdqFT|BIH.A08-1	A08	31.31	2.66259	28.5-38	0.5516	4.976	16XN
FT|BIH	cdqFT|BIH.A02-1	A02	4.01	8.30459	1.7-5.6	1.7008	16.8054	17WN
FT|BIH	cdqFT|BIH.A02-4	A02	11.41	5.62247	6.3-17.4	1.4682	12.4285	17WN
FT|BIH	cdqFT|BIH.A04-1	A04	66.31	2.60834	62-69.5	-0.8417	4.5647	17WN
FT|BIH	cdqFT|BIH.C01-1	C01	14.71	3.06404	2.2-16.7	0.9071	5.3946	17WN
FT|BIH	cdqFT|BIH.C01-2	C01	104.11	5.44019	98.5-104.3	1.2613	10.0227	17WN
FT|SD	cdqFT|SD.A02-3	A02	5.31	7.79898	3.5-14.6	1.0185	10.8166	15WH
FT|SD	cdqFT|SD.A06-3	A06	131.31	3.26151	129.2-132.7	-0.6411	4.5147	15WH
FT|SD	cdqFT|SD.A06-4	A06	139.71	3.89081	132.7-141.7	-0.7123	5.6043	15WH
FT|SD	cdqFT|SD.A07-2	A07	114.71	13.888	113.6-116.2	1.6458	20.8128	15WH
FT|SD	cdqFT|SD.C02-2	C02	155.81	5.61813	151.5-162.9	-0.8234	7.7494	15WH
FT|SD	cdqFT|SD.C04-1	C04	29.71	3.00762	26.6-32.4	0.5761	3.6551	15WH
FT|SD	cdqFT|SD.C06-2	C06	71.01	9.04673	69.4-72.6	-1.3128	12.821	15WH
FT|SD	cdqFT|SD.C09-1	C09	123.71	3.255	118.7-129.2	-0.6003	3.9083	15WH
FT|SD	cdqFT|SD.C09-3	C09	131.91	2.66693	129.2-132.6	-0.5393	3.2325	15WH
FT|SD	cdqFT|SD.A02-1	A02	5.31	3.63475	2.2-11.4	1.1058	6.0997	15CD
FT|SD	cdqFT|SD.A06-1	A06	123.11	2.88393	118.3-129.3	-0.908	4.7571	15CD
FT|SD	cdqFT|SD.A07-4	A07	118.01	12.1737	116.3-118.8	2.4083	23.2391	15CD
FT|SD	cdqFT|SD.C01-1	C01	101.51	3.22028	92.7-105.3	0.987	5.5277	15CD
FT|SD	cdqFT|SD.C06-3	C06	70.41	3.73023	69.5-78.5	-1.259	6.2384	15CD
FT|SD	cdqFT|SD.A02-4	A02	5.31	13.454	4-10.7	3.7611	19.9998	16WH
FT|SD	cdqFT|SD.A06-2	A06	125.01	5.70276	124.1-126.5	-2.237	7.7109	16WH
FT|SD	cdqFT|SD.A07-1	A07	104.81	3.28321	104-107.1	1.8418	4.4511	16WH
FT|SD	cdqFT|SD.A07-3	A07	114.71	4.60474	114-115.8	2.1643	6.1512	16WH
FT|SD	cdqFT|SD.C02-1	C02	155.81	3.89732	150.7-162.9	-1.8453	5.2809	16WH
FT|SD	cdqFT|SD.C06-1	C06	49.71	2.57362	42.1-52.7	-1.723	3.1662	16WH
FT|SD	cdqFT|SD.C09-2	C09	123.71	3.51323	123.2-126.8	-1.7787	4.6889	16WH
FT|SD	cdqFT|SD.A02-2	A02	5.31	7.80549	3.1-11.2	1.8763	15.2698	17WN
FT|SD	cdqFT|SD.A09-1	A09	133.91	3.15952	130.1-137.3	-1.0885	5.8607	17WN
FT|SD	cdqFT|SD.A09-2	A09	139.91	3.83005	138.9-146.6	-1.2079	7.0309	17WN
FT|SD	cdqFT|SD.C01-2	C01	104.21	3.71938	98.5-104.3	1.1801	6.8638	17WN
a x|y: Indicates trait x is conditioned on trait y
