# Supplementary material for: Major Co-localized QTL for Plant Height, Branch Initiation Height, Stem Diameter, and Flowering Time in an Alien Introgression Derived Brassica napus DH Population
Source: Front Plant Sci. 2018 Mar 28;9:390. doi: 10.3389/fpls.2018.00390 (PMC5883169; doi:10.3389/fpls.2018.00390)
Supplement: Supplementary file 6 [file Table6.XLSX]

## Sheet: Supplementary Table S6
Supplementary Table S6. Comparison the QTL identified by unconditional and conditional QTL mapping
Trait	QTLa	Chromosome	Position	CI	LOD	Additive	R2(%)	Environmnet				Trait	QTLb	Chromosome	Position	CI	LOD	Additive	R2(%)	Environmnet			Trait	QTLc	Chromosome	Position	CI	LOD	Additive	R2(%)	Environmnet
BIH	qBIH.C06-1	C06	41.61	41-45.2	4.65248	-3.8245	9.4373	15WH			1	PH	qPH.A07-6	A07	112.71	111.3-116.2	13.0569	6.7983	23.268	15WH			PH|BIH	cdqPH|BIH.A01-1	A01	0.01	0-3.4	2.73637	-3.4328	4.7262	15WH
BIH	qBIH.C06-4	C06	49.71	48.1-52.7	4.04922	-3.4173	7.1525	15WH				PH|SD	cdqPH|SD.A07-5	A07	112.71	111.9-114.7	8.3762	4.7201	17.2643	15WH			PH|BIH	cdqPH|BIH.A01-2	A01	6.71	4.5-8.4	3.50021	-4.1505	5.9804	15WH
SD	qSD.A07-3	A07	114.71	113.7-116.2	8.78199	0.6241	16.5754	15WH				PH|FT	cdqPH|FT.A07-3	A07	112.71	111.2-114	9.11183	5.4397	16.1361	15WH			PH|SD	cdqPH|SD.A03-1	A03	32.61	26.5-36.6	3.30708	2.4256	6.182	15WH
SD	qSD.A07-5	A07	120.31	117-120.8	8.51725	0.6156	16.6735	15WH			2	PH	qPH.A07-8	A07	119.31	118.5-120.8	13.3759	6.9347	23.7407	15WH			PH|SD	cdqPH|SD.A04-1	A04	34.51	31.2-38.4	2.95771	2.3418	5.5317	15WH
SD	qSD.C01-1	C01	85.31	73-86	2.50201	0.2814	4.3459	15WH				PH|BIH	cdqPH|BIH.A07-3	A07	119.31	117-120.8	7.20657	4.4801	12.9837	15WH			PH|SD	cdqPH|SD.C01-1	C01	78.51	70.5-82.7	3.30925	-2.6334	6.9673	15WH
FT	qFT.C06-1	C06	17.51	12-24.9	2.65174	-0.5464	2.8422	15WH				PH|SD	cdqPH|SD.A07-10	A07	119.31	118.7-120.5	9.2008	4.9761	18.7355	15WH			PH|SD	cdqPH|SD.C01-2	C01	89.11	86-96.1	3.50455	-2.5373	6.6017	15WH
PH	qPH.C05-1	C05	0.01	0-3.9	2.89261	-2.7242	4.6894	15CD				PH|FT	cdqPH|FT.A07-6	A07	119.31	118.4-120.8	9.31364	5.5459	16.4545	15WH			PH|FT	cdqPH|FT.C02-4	C02	154.31	149.8-159.9	2.68646	2.6132	4.4468	15WH
BIH	qBIH.A09-3	A09	141.21	136.6-143.8	2.76892	2.3243	4.5892	15CD			3	PH	qPH.A10-2	A10	44.91	40.4-47.9	4.48322	3.5383	7.3658	15WH			PH|SD	cdqPH|SD.C06-1	C06	58.51	53.3-62.8	3.70853	-3.1067	7.0292	15WH
BIH	qBIH.C06-2	C06	46.81	41.1-48.4	3.78231	-3.2548	6.3523	15CD				PH|BIH	cdqPH|BIH.A10-1	A10	44.91	42.3-47.8	7.95739	5.0632	15.2971	15WH			PH|SD	cdqPH|SD.C06-2	C06	68.81	66.2-68.8	3.40039	-2.9762	6.4745	15WH
BIH	qBIH.C06-5	C06	57.11	53.1-57.3	3.09659	-3.07	5.4382	15CD				PH|FT	cdqPH|FT.A10-2	A10	44.91	40.3-47.9	4.60691	3.5786	8.0933	15WH			BIH|FT	cdqBIH|FT.A01-1	A01	70.31	68.5-72.3	2.74071	4.4732	5.4393	15WH
SD	qSD.A10-1	A10	106.01	95.5-109	3.0163	0.5562	6.2588	15CD			4	PH	qPH.A10-3	A10	55.61	55.3-59.6	4.7089	3.5525	7.4488	15WH			BIH|FT	cdqBIH|FT.A01-2	A01	82.71	82.2-87.4	4.79787	-5.9729	9.8004	15WH
SD	qSD.C02-1	C02	73.11	67.6-81.4	4.12083	0.8219	8.6155	15CD				PH|BIH	cdqPH|BIH.A10-2	A10	53.51	50.2-58.3	8.66047	5.1644	15.8519	15WH			BIH|FT	cdqBIH|FT.C02-3	C02	154.31	148.7-154.8	3.57616	2.3617	7.2034	15WH
FT	qFT.C02-5	C02	159.91	154.1-162.9	2.92733	-0.8994	3.4952	15CD				PH|FT	cdqPH|FT.A10-3	A10	57.41	49.9-59.8	4.97147	3.6465	8.4327	15WH			BIH|PH	cdqBIH|PH.C06-1	C06	38.01	28.2-39	3.18556	-2.718	6.6247	15WH
FT	qFT.C06-4	C06	60.31	59.5-60.7	4.72626	-1.5121	6.5344	15CD			5	PH	qPH.A10-4	A10	63.61	60.6-64.6	3.32878	3.1867	5.8313	15WH			BIH|FT	cdqBIH|FT.C07-1	C07	49.11	44.9-51.6	2.51286	2.0424	4.9737	15WH
SD	qSD.A02-4	A02	86.31	78.2-95.4	2.78194	0.4522	6.1979	15ER				PH|FT	cdqPH|FT.A10-4	A10	62.61	60.6-64.6	3.73891	3.3324	7.0402	15WH			SD|PH	cdqSD|PH.A03-2	A03	58.51	55.6-64.9	3.255	-0.2613	6.5929	15WH
PH	qPH.A02-1	A02	5.01	1.6-6	4.15555	3.4177	6.0704	16WH			6	BIH	qBIH.A07-1	A07	110.31	108.4-114.4	8.80152	5.2402	18.6504	15WH			SD|PH	cdqSD|PH.A03-3	A03	67.91	66.1-68.3	2.57362	-0.2406	5.4187	15WH
PH	qPH.C06-1	C06	71.01	70.3-77.5	2.72986	-3.1951	3.725	16WH				BIH|SD	cdqBIH|SD.A07-1	A07	111.11	110.3-114	8.97078	5.2108	18.1432	15WH			SD|BIH	cdqSD|BIH.A10-1	A10	51.71	42.9-58	4.10564	0.449	8.0499	15WH
FT	qFT.A07-1	A07	108.81	107.4-111.1	11.0844	3.7567	13.8741	16WH				BIH|FT	cdqBIH|FT.A07-1	A07	111.11	108.7-117	2.72986	2.1917	5.4173	15WH			SD|PH	cdqSD|PH.C01-1	C01	89.11	86-96.9	4.05139	0.29	8.2969	15WH
FT	qFT.C06-3	C06	53.11	52.7-55.6	3.82137	-2.1911	4.009	16WH			7	BIH	qBIH.A07-5	A07	120.81	118.8-121	4.06658	4.7576	7.8681	15WH			FT|BIH	cdqFT|BIH.A07-1	A07	108.81	106.8-111.1	5.09516	0.9081	8.6587	15WH
PH	qPH.A02-2	A02	5.31	2.6-14.3	11.7245	6.1872	20.085	16XN				BIH|SD	cdqBIH|SD.A07-5	A07	120.81	119.3-120.9	7.72303	4.8291	15.9528	15WH			FT|SD	cdqFT|SD.C04-1	C04	29.71	26.6-32.4	3.00762	0.5761	3.6551	15WH
PH	qPH.C02-1	C02	35.91	35.6-39.9	3.28972	3.1194	5.2719	16XN			8	SD	qSD.C02-2	C02	144.01	143.3-146.8	3.48502	0.341	6.4178	15WH			FT|PH	cdqFT|PH.C06-3	C06	62.81	60.3-63.4	3.35916	-0.8248	5.4793	15WH
PH	qPH.C02-2	C02	48.71	45.5-50.9	4.93241	3.7707	7.7541	16XN				SD|BIH	cdqSD|BIH.C02-1	C02	144.01	143.3-146.8	2.60834	0.2982	5.124	15WH			FT|SD	cdqFT|SD.C09-3	C09	131.91	129.2-132.6	2.66693	-0.5393	3.2325	15WH
PH	qPH.C02-3	C02	64.31	56.7-65.8	4.40293	3.9002	7.32	16XN				SD|FT	cdqSD|FT.C02-1	C02	144.01	143.3-146.8	4.15989	0.3835	8.2758	15WH			PH|SD	cdqPH|SD.A03-2	A03	58.51	53.6-63.8	2.7559	2.3001	4.8016	15CD
BIH	qBIH.A02-1	A02	4.01	1.4-5.5	12.56	7.9234	21.9906	16XN			9	SD	qSD.C02-3	C02	154.31	150-157.2	5.27093	0.4206	9.5384	15WH			PH|BIH	cdqPH|BIH.A04-1	A04	64.71	62.6-66.3	4.85863	-3.6462	9.0347	15CD
BIH	qBIH.A02-2	A02	13.41	7.4-17.4	10.2381	7.3351	19.4406	16XN				SD|PH	cdqSD|PH.C02-1	C02	153.81	148.5-157.6	4.10998	0.3051	8.6334	15WH			PH|FT	cdqPH|FT.A06-2	A06	117.31	111-121.7	2.52805	2.6685	4.8546	15CD
BIH	qBIH.A03-1	A03	64.51	58.8-69	3.47417	-3.7176	5.1916	16XN				SD|BIH	cdqSD|BIH.C02-2	C02	154.31	148.3-162.9	3.4503	0.343	6.7429	15WH			PH|BIH	cdqPH|BIH.A07-1	A07	107.81	107-110.3	5.49227	4.3413	11.4016	15CD
BIH	qBIH.A06-1	A06	0.01	0-0.9	3.28972	3.6411	4.9091	16XN				SD|FT	cdqSD|FT.C02-2	C02	154.31	150.6-156.5	6.56425	0.4836	12.752	15WH			PH|SD	cdqPH|SD.A07-4	A07	107.81	107.1-110.3	8.12882	4.4501	15.5183	15CD
BIH	qBIH.A09-1	A09	100.71	93.3-101.2	3.21377	3.6156	4.7996	16XN			10	FT	qFT.A02-4	A02	5.31	3.6-18	8.56716	0.9949	10.3853	15WH			PH|SD	cdqPH|SD.A07-9	A07	119.31	117.5-120.8	8.86662	4.6162	16.77	15CD
BIH	qBIH.C09-1	C09	131.91	125.1-140.3	2.59966	-3.291	3.8601	16XN				FT|PH	cdqFT|PH.A02-2	A02	5.31	2.9-41	5.4033	0.8591	8.1173	15WH			PH|FT	cdqPH|FT.C02-1	C02	87.61	83.2-94.3	2.6474	2.9326	5.0921	15CD
FT	qFT.A02-1	A02	5.31	1.9-5.6	4.51794	1.3531	6.0328	16XN				FT|BIH	cdqFT|BIH.A02-3	A02	5.31	3.7-16	9.27458	1.0136	14.4509	15WH			PH|BIH	cdqPH|BIH.C02-2	C02	111.71	106.7-116.9	2.63004	2.6271	4.7759	15CD
FT	qFT.A02-7	A02	14.41	10.1-17.4	16.8978	2.2682	32.6042	16XN				FT|SD	cdqFT|SD.A02-3	A02	5.31	3.5-14.6	7.79898	1.0185	10.8166	15WH			PH|FT	cdqPH|FT.C03-1	C03	39.01	32.8-42.4	2.92082	-2.9242	5.625	15CD
FT	qFT.C02-1	C02	30.51	29.3-31.5	2.68212	-1.5218	3.2751	16XN			11	FT	qFT.A06-2	A06	131.31	129.2-132.7	2.67127	-0.5373	3.1936	15WH			PH|SD	cdqPH|SD.C05-4	C05	8.51	6.3-11.6	3.14867	-2.4782	5.5272	15CD
FT	qFT.C02-2	C02	47.71	44.5-51.2	3.41992	0.8455	4.4798	16XN				FT|PH	cdqFT|PH.A06-3	A06	131.31	129.2-132.7	4.57436	-0.7791	7.168	15WH			PH|SD	cdqPH|SD.C05-5	C05	15.71	13.7-21.6	3.20943	-2.5504	5.7946	15CD
FT	qFT.C09-4	C09	131.91	124.2-135.1	2.97941	-0.7808	3.8983	16XN				FT|BIH	cdqFT|BIH.A06-1	A06	132.31	129.2-132.7	3.01847	-0.5568	4.6038	15WH			BIH|FT	cdqBIH|FT.A06-1	A06	4.71	4-8.8	2.92516	2.3983	5.8727	15CD
PH	qPH.A02-3	A02	5.31	3-5.6	8.02683	6.6006	15.4962	17WN				FT|SD	cdqFT|SD.A06-3	A06	131.31	129.2-132.7	3.26151	-0.6411	4.5147	15WH			BIH|FT	cdqBIH|FT.A06-2	A06	14.21	12.9-15.5	3.86694	2.8723	7.6849	15CD
BIH	qBIH.A02-3	A02	20.61	18.9-24.6	10.8066	6.4268	19.8323	17WN			12	FT	qFT.A06-3	A06	141.71	137.5-141.9	3.44162	-0.6	3.9643	15WH			BIH|FT	cdqBIH|FT.A06-3	A06	23.81	21.3-24.5	2.74505	2.3477	5.56	15CD
SD	qSD.A02-1	A02	5.31	1.6-5.6	7.29554	0.7759	15.1355	17WN				FT|PH	cdqFT|PH.A06-5	A06	141.71	135.2-141.9	5.53784	-0.8441	8.4188	15WH			BIH|FT	cdqBIH|FT.A10-1	A10	128.21	126.5-129.6	4.65248	3.1106	9.7917	15CD
SD	qSD.A02-2	A02	14.41	11-17.5	5.55086	0.703	12.9811	17WN				FT|SD	cdqFT|SD.A06-4	A06	139.71	132.7-141.7	3.89081	-0.7123	5.6043	15WH			BIH|FT	cdqBIH|FT.A10-2	A10	137.91	137-138.4	2.53456	2.3349	5.4857	15CD
FT	qFT.A02-8	A02	22.21	19.3-28.1	3.40256	1.5204	4.5221	17WN			13	FT	qFT.A07-2	A07	114.71	114-115.7	20.5694	1.927	28.8105	15WH			BIH|FT	cdqBIH|FT.C02-1	C02	10.61	10.2-17.9	3.15301	2.4848	6.1443	15CD
FT	qFT.A03-1	A03	114.91	110-123.2	2.50201	-0.9211	2.9945	17WN				FT|PH	cdqFT|PH.A07-3	A07	114.71	113.4-118.8	9.09881	1.3027	14.3385	15WH			FT|BIH	cdqFT|BIH.A02-6	A02	47.31	45.5-52.4	3.04668	-1.0291	5.0853	15CD
FT	qFT.C07-1	C07	18.01	15.5-19	2.68212	-1.0093	3.4084	17WN				FT|BIH	cdqFT|BIH.A07-2	A07	115.21	113.4-116.2	7.09156	1.0232	10.691	15WH			FT|SD	cdqFT|SD.A06-1	A06	123.11	118.3-129.3	2.88393	-0.908	4.7571	15CD
FT	qFT.C07-2	C07	27.11	19-33.1	3.2116	-1.102	4.0551	17WN				FT|SD	cdqFT|SD.A07-2	A07	114.71	113.6-116.2	13.888	1.6458	20.8128	15WH			FT|PH	cdqFT|PH.A06-1	A06	125.51	121.9-128.4	4.00365	-1.0688	6.9579	15CD
FT	qFT.C09-5	C09	132.61	131.9-140.3	2.95554	-1.0468	3.7741	17WN			14	FT	qFT.C02-4	C02	154.81	151.8-160.7	4.81523	-0.6954	5.5732	15WH			FT|PH	cdqFT|PH.A06-4	A06	131.31	129.3-141.7	3.24415	-0.9967	6.0394	15CD
												FT|PH	cdqFT|PH.C02-3	C02	154.81	151.8-162.9	6.68794	-0.917	10.1976	15WH			FT|PH	cdqFT|PH.A07-2	A07	114.71	113.2-116.2	9.28326	2.0794	17.3279	15CD
												FT|BIH	cdqFT|BIH.C02-1	C02	153.81	149.5-158.5	7.12845	-0.8422	11.045	15WH			FT|PH	cdqFT|PH.C03-1	C03	52.71	46.6-56.7	4.65682	1.1768	8.1666	15CD
a The first table summarized the QTL only detected by unconditinal QTL mapping												FT|SD	cdqFT|SD.C02-2	C02	155.81	151.5-162.9	5.61813	-0.8234	7.7494	15WH			PH|SD	cdqPH|SD.A03-3	A03	98.61	93.1-102.9	3.06187	-2.6963	5.9643	15ER
b The second table summarized the QTL both detected by unconditional and conditional QTL mapping											15	FT	qFT.C06-2	C06	53.11	49.6-55.2	3.18556	-0.9254	3.3672	15WH			PH|SD	cdqPH|SD.A07-3	A07	107.81	106.6-110.3	5.41849	3.9928	11.4145	15ER
c The third table summarized the QTL only detected by conditinal QTL mapping												FT|PH	cdqFT|PH.C06-2	C06	53.11	51.8-55.6	6.69011	-1.1611	10.2052	15WH			PH|SD	cdqPH|SD.A07-8	A07	116.21	114.7-118	6.50349	4.4298	13.4483	15ER
											16	FT	qFT.C06-6	C06	71.01	69.6-72.5	9.18995	-1.2537	11.3015	15WH			PH|SD	cdqPH|SD.A10-1	A10	19.21	17.8-19.7	4.6004	3.2698	9.4575	15ER
												FT|BIH	cdqFT|BIH.C06-1	C06	71.01	68.9-75.9	4.18376	-0.7795	6.1452	15WH			PH|SD	cdqPH|SD.A10-2	A10	24.51	22-27.5	5.41198	3.554	10.9952	15ER
												FT|SD	cdqFT|SD.C06-2	C06	71.01	69.4-72.6	9.04673	-1.3128	12.821	15WH			PH|SD	cdqPH|SD.C05-1	C05	0.01	0-3.1	3.69768	-2.945	7.3179	15ER
											17	FT	qFT.C09-2	C09	123.71	118.7-128.1	3.30491	-0.5689	3.4978	15WH			BIH|PH	cdqBIH|PH.C08-1	C08	1.21	0.1-6.3	3.19858	-2.4225	6.3317	15ER
												FT|PH	cdqFT|PH.C09-2	C09	123.71	118.7-127.7	3.80184	-0.6654	5.0674	15WH			SD|PH	cdqSD|PH.A10-1	A10	23.61	21-27.5	3.08574	-0.386	7.6412	15ER
												FT|BIH	cdqFT|BIH.C09-1	C09	123.71	116.1-124	2.62136	-0.4877	3.5007	15WH			SD|PH	cdqSD|PH.A10-2	A10	32.91	31.2-33.6	2.54975	-0.3561	6.3636	15ER
												FT|SD	cdqFT|SD.C09-1	C09	123.71	118.7-129.2	3.255	-0.6003	3.9083	15WH			PH|FT	cdqPH|FT.A03-2	A03	148.21	145.2-153.1	2.72118	-2.1815	3.4209	16WH
											18	PH	qPH.A07-5	A07	112.71	111.2-114	8.64311	5.1886	14.8125	15CD			PH|FT	cdqPH|FT.A06-1	A06	36.71	34.4-41.2	4.19461	2.7953	5.7007	16WH
												PH|FT	cdqPH|FT.A07-4	A07	112.71	111.7-114	3.81486	3.6023	7.4577	15CD			PH|SD	cdqPH|SD.C05-2	C05	1.01	0-4.7	3.61522	-3.0044	5.8838	16WH
											19	BIH	qBIH.A03-2	A03	104.41	102.6-108	4.69588	-3.0396	7.9824	15CD			PH|SD	cdqPH|SD.C05-3	C05	7.31	4.7-10.2	3.51757	-2.8981	5.6171	16WH
												BIH|PH	cdqBIH|PH.A03-1	A03	104.41	102.7-108	5.14941	-3.1769	10.1044	15CD			PH|FT	cdqPH|FT.C06-1	C06	17.51	10.1-19.5	2.87308	2.5786	4.0216	16WH
												BIH|SD	cdqBIH|SD.A03-1	A03	108.41	104.6-110	3.99714	-2.7804	7.5029	15CD			SD|PH	cdqSD|PH.A02-1	A02	92.31	86.3-98.3	4.7523	0.3633	10.1456	16WH
											20	BIH	qBIH.A03-3	A03	113.91	110.8-114.9	3.04668	-2.4475	5.3374	15CD			SD|PH	cdqSD|PH.A02-2	A02	98.51	98.3-104.1	4.61342	0.3238	8.2942	16WH
												BIH|PH	cdqBIH|PH.A03-2	A03	113.31	111.5-117.5	3.69117	-2.6682	7.3748	15CD			SD|PH	cdqSD|PH.A03-1	A03	50.41	45.5-53.8	2.60617	-0.2379	4.5717	16WH
											21	BIH	qBIH.A07-2	A07	112.71	110.6-114	6.15412	4.1874	11.4132	15CD			SD|PH	cdqSD|PH.A07-1	A07	98.31	95.5-101.3	2.81883	-0.4426	4.9607	16WH
												BIH|SD	cdqBIH|SD.A07-2	A07	112.71	110.3-114.7	3.28755	2.9771	6.4008	15CD			FT|PH	cdqFT|PH.A01-1	A01	6.71	2.5-10.5	3.50889	2.3007	3.9216	16WH
											22	BIH	qBIH.A07-6	A07	120.81	119.9-121	8.88398	4.8461	16.0084	15CD			FT|PH	cdqFT|PH.A01-2	A01	12.91	11.5-16.6	2.96205	1.9328	3.3318	16WH
												BIH|PH	cdqBIH|PH.A07-2	A07	120.81	119.6-121.2	3.89515	3.0629	7.6532	15CD			FT|SD	cdqFT|SD.A07-1	A07	104.81	104-107.1	3.28321	1.8418	4.4511	16WH
												BIH|SD	cdqBIH|SD.A07-6	A07	120.81	119.6-121.1	5.43802	3.7053	10.3633	15CD			FT|PH	cdqFT|PH.C02-1	C02	144.01	143.3-146.8	6.29517	-2.153	7.9232	16WH
											23	FT	qFT.A02-2	A02	5.31	2.9-9.9	6.01307	1.4167	7.9496	15CD			FT|PH	cdqFT|PH.C06-1	C06	24.61	12.4-31.9	3.16603	-1.5591	3.2799	16WH
												FT|PH	cdqFT|PH.A02-1	A02	5.31	1.6-18.5	2.65825	0.89	4.269	15CD			FT|SD	cdqFT|SD.C06-1	C06	49.71	42.1-52.7	2.57362	-1.723	3.1662	16WH
												FT|BIH	cdqFT|BIH.A02-2	A02	5.31	2.3-10.3	6.00873	1.5146	10.464	15CD			PH|FT	cdqPH|FT.A03-1	A03	136.21	131.9-137.6	2.81883	-2.1394	5.2037	16XN
												FT|SD	cdqFT|SD.A02-1	A02	5.31	2.2-11.4	3.63475	1.1058	6.0997	15CD			PH|BIH	cdqPH|BIH.A03-1	A03	139.61	137.6-141.8	3.30708	-2.2291	5.5976	16XN
											24	FT	qFT.A07-4	A07	118.01	116.8-119.8	18.3973	3.0795	28.1341	15CD			PH|BIH	cdqPH|BIH.A03-2	A03	146.71	144.7-150	3.83873	-2.4083	6.4589	16XN
												FT|BIH	cdqFT|BIH.A07-3	A07	118.01	116.2-120.2	9.31147	2.0076	17.3378	15CD			PH|BIH	cdqPH|BIH.C02-1	C02	74.11	69.3-77.9	7.93569	3.7579	14.1014	16XN
												FT|SD	cdqFT|SD.A07-4	A07	118.01	116.3-118.8	12.1737	2.4083	23.2391	15CD			PH|FT	cdqPH|FT.C02-2	C02	96.31	91.8-101	3.8843	2.6517	7.7023	16XN
											25	FT	qFT.C01-1	C01	85.31	82.6-86	4.02101	1.112	5.1852	15CD			BIH|PH	cdqBIH|PH.A02-2	A02	93.31	86.6-98.5	4.71975	3.6866	9.8516	16XN
												FT|PH	cdqFT|PH.C01-2	C01	82.71	74.9-86.8	2.81449	0.8936	4.8144	15CD			BIH|FT	cdqBIH|FT.C02-2	C02	69.91	67.2-81.3	2.69948	-2.6237	5.2221	16XN
											26	FT	qFT.C01-2	C01	93.71	86-102.5	4.16857	1.1547	5.5938	15CD			BIH|PH	cdqBIH|PH.C02-1	C02	69.91	68.8-73.1	5.47708	-3.9275	9.7019	16XN
												FT|SD	cdqFT|SD.C01-1	C01	101.51	92.7-105.3	3.22028	0.987	5.5277	15CD			FT|PH	cdqFT|PH.A07-1	A07	111.11	110.6-113.7	2.7559	-0.6503	4.7997	16XN
											27	FT	qFT.C06-5	C06	70.41	69.2-71.9	7.44093	-1.8605	9.9687	15CD			FT|BIH	cdqFT|BIH.A08-1	A08	31.31	28.5-38	2.66259	0.5516	4.976	16XN
												FT|PH	cdqFT|PH.C06-4	C06	70.41	69.7-72.1	3.86911	-1.2976	6.7191	15CD			PH|BIH	cdqPH|BIH.A02-1	A02	69.51	64.7-74.1	4.36604	-6.1296	9.2589	17WN
												FT|BIH	cdqFT|BIH.C06-2	C06	70.41	68.9-72.5	2.61702	-1.0474	4.345	15CD			PH|SD	cdqPH|SD.A07-7	A07	115.21	114.1-117	4.53747	3.5138	9.3442	17WN
												FT|SD	cdqFT|SD.C06-3	C06	70.41	69.5-78.5	3.73023	-1.259	6.2384	15CD			PH|SD	cdqPH|SD.C08-1	C08	27.91	22.9-38.7	3.17905	2.6212	6.428	17WN
											28	PH	qPH.A05-1	A05	77.21	76.5-80.8	2.9078	-3.3271	6.3575	15ER			BIH|SD	cdqBIH|SD.A02-1	A02	86.31	82.8-95.2	6.92664	4.7345	13.8084	17WN
												PH|BIH	cdqPH|BIH.A05-1	A05	77.21	76.8-80.8	3.40256	-3.2796	8.2962	15ER			BIH|PH	cdqBIH|PH.A02-1	A02	92.31	85.5-98.3	5.60511	3.8123	12.5648	17WN
											29	PH	qPH.A07-7	A07	112.71	111.3-114	12.892	8.1437	29.0601	15ER			BIH|PH	cdqBIH|PH.C03-1	C03	135.01	131-137.7	3.95591	4.5548	8.7064	17WN
												PH|BIH	cdqPH|BIH.A07-2	A07	112.71	112.2-114	3.5371	3.5186	7.7908	15ER			BIH|SD	cdqBIH|SD.C03-1	C03	139.21	137.7-142.2	3.94723	3.8709	7.7866	17WN
											30	BIH	qBIH.A07-3	A07	114.71	113-116.7	11.8959	6.2594	23.0184	15ER			BIH|PH	cdqBIH|PH.C08-2	C08	34.41	27.7-46.4	2.94903	-2.5703	5.9322	17WN
												BIH|PH	cdqBIH|PH.A07-1	A07	114.71	114-116	7.51688	4.4029	15.745	15ER			SD|PH	cdqSD|PH.C03-1	C03	38.41	34.8-41.4	3.30274	0.3218	6.8465	17WN
												BIH|SD	cdqBIH|SD.A07-3	A07	114.71	113.6-116.6	10.6438	6.0903	21.7416	15ER			SD|BIH	cdqSD|BIH.C03-1	C03	112.01	109.4-113	3.30491	0.4743	7.0296	17WN
											31	BIH	qBIH.C06-3	C06	49.71	47.8-52.9	4.42246	-3.452	7.6368	15ER			FT|PH	cdqFT|PH.A02-4	A02	89.31	86.3-96.8	6.45358	1.6231	13.6999	17WN
												BIH|PH	cdqBIH|PH.C06-2	C06	49.71	42.8-52.2	3.07272	-2.7631	6.0103	15ER			FT|BIH	cdqFT|BIH.A04-1	A04	66.31	62-69.5	2.60834	-0.8417	4.5647	17WN
												BIH|SD	cdqBIH|SD.C06-1	C06	49.71	44.5-53.5	3.57399	-3.1997	6.5391	15ER			FT|SD	cdqFT|SD.A09-1	A09	133.91	130.1-137.3	3.15952	-1.0885	5.8607	17WN
											32	SD	qSD.A07-1	A07	112.71	112-113.9	7.31724	0.8948	17.4811	15ER			FT|SD	cdqFT|SD.A09-2	A09	139.91	138.9-146.6	3.83005	-1.2079	7.0309	17WN
												SD|BIH	cdqSD|BIH.A07-1	A07	112.71	110.2-114.7	2.67561	0.4587	6.0589	15ER			FT|PH	cdqFT|PH.C01-1	C01	0.51	0.3-12.5	3.01413	0.9752	5.508	17WN
											33	SD	qSD.A07-4	A07	118.01	115.2-119.3	6.14327	0.8608	15.5346	15ER			FT|BIH	cdqFT|BIH.C01-1	C01	14.71	2.2-16.7	3.06404	0.9071	5.3946	17WN
												SD|BIH	cdqSD|BIH.A07-2	A07	121.51	115.8-122.2	3.05753	0.4719	6.9222	15ER
											34	PH	qPH.A07-2	A07	104.81	104-105.5	10.0514	6.0484	16.7602	16WH
												PH|SD	cdqPH|SD.A07-1	A07	104.81	104-106.3	5.69191	4.1314	9.8487	16WH
											35	PH	qPH.A07-4	A07	112.71	111.1-114	14.6128	7.0164	23.1831	16WH
												PH|SD	cdqPH|SD.A07-6	A07	115.21	113.2-116.2	8.42828	4.9628	14.1456	16WH
												PH|FT	cdqPH|FT.A07-1	A07	111.11	107.5-114.7	5.22102	3.3869	7.1668	16WH
											36	PH	qPH.A07-9	A07	119.31	118.8-120.8	13.8728	6.886	22.1859	16WH
												PH|FT	cdqPH|FT.A07-5	A07	120.81	118-121.3	5.37726	3.4669	7.4488	16WH
											37	PH	qPH.A10-1	A10	38.61	34.3-47	2.59749	2.5046	3.3968	16WH
												PH|FT	cdqPH|FT.A10-1	A10	38.61	34.4-46.5	2.66259	2.2618	3.5555	16WH
											38	PH	qPH.C02-4	C02	144.01	143.3-144.9	3.12697	2.8396	4.5761	16WH
												PH|FT	cdqPH|FT.C02-3	C02	144.01	143.3-144.9	8.52376	4.3582	13.4105	16WH
											39	PH	qPH.C02-5	C02	154.31	149.1-154.8	5.21451	3.6295	7.495	16WH
												PH|SD	cdqPH|SD.C02-1	C02	154.31	149.1-154.8	5.56388	3.5624	9.0558	16WH
												PH|FT	cdqPH|FT.C02-5	C02	154.31	150.1-154.7	12.8008	5.206	19.3863	16WH
											40	SD	qSD.A01-1	A01	106.61	104.5-107.6	2.59749	-0.2614	4.1036	16WH
												SD|FT	cdqSD|FT.A01-1	A01	106.61	104.7-107.9	2.83836	-0.2647	5.2177	16WH
											41	SD	qSD.A02-3	A02	20.61	18.5-23.7	6.71398	0.4238	10.4114	16WH
												SD|FT	cdqSD|FT.A02-1	A02	20.61	17.1-26.5	3.30925	0.274	5.7113	16WH
											42	SD	qSD.A07-2	A07	112.71	112-115.2	7.82502	0.9935	12.2965	16WH
												SD|PH	cdqSD|PH.A07-2	A07	112.71	110.6-113.8	5.425	0.6133	9.8299	16WH
												SD|FT	cdqSD|FT.A07-1	A07	112.71	110.9-114	3.14867	0.2916	5.4797	16WH
											43	SD	qSD.A07-6	A07	121.51	118.8-122.2	3.44596	0.3646	5.7086	16WH
												SD|FT	cdqSD|FT.A07-2	A07	121.51	120.8-122.1	3.57182	0.2976	6.2173	16WH
											44	FT	qFT.A02-5	A02	5.31	4.2-10.5	20.9774	4.7353	27.0317	16WH
												FT|PH	cdqFT|PH.A02-3	A02	5.31	4.2-5.5	15.5415	3.585	20.0817	16WH
												FT|SD	cdqFT|SD.A02-4	A02	5.31	4-10.7	13.454	3.7611	19.9998	16WH
											45	FT	qFT.A06-1	A06	125.01	124.2-126.2	7.91833	-2.5587	8.7018	16WH
												FT|PH	cdqFT|PH.A06-2	A06	125.51	125.1-126.1	8.81671	-2.4954	10.4669	16WH
												FT|SD	cdqFT|SD.A06-2	A06	125.01	124.1-126.5	5.70276	-2.237	7.7109	16WH
											46	FT	qFT.A07-3	A07	114.71	114-115.3	13.7578	4.091	16.2062	16WH
												FT|SD	cdqFT|SD.A07-3	A07	114.71	114-115.8	4.60474	2.1643	6.1512	16WH
											47	FT	qFT.C02-3	C02	156.81	150.6-162.9	3.98412	-1.7388	3.9864	16WH
												FT|PH	cdqFT|PH.C02-2	C02	154.81	151.3-159.8	10.3531	-2.6995	12.465	16WH
												FT|SD	cdqFT|SD.C02-1	C02	155.81	150.7-162.9	3.89732	-1.8453	5.2809	16WH
											48	FT	qFT.C09-1	C09	118.21	114-118.7	3.25066	-1.673	3.5271	16WH
												FT|PH	cdqFT|PH.C09-1	C09	118.21	113.1-118.7	3.24632	-1.5072	3.7144	16WH
											49	FT	qFT.C09-3	C09	124.01	121-126.7	4.99968	-2.0547	5.3399	16WH
												FT|PH	cdqFT|PH.C09-3	C09	123.71	119.8-126.2	4.32698	-1.7321	4.9267	16WH
												FT|SD	cdqFT|SD.C09-2	C09	123.71	123.2-126.8	3.51323	-1.7787	4.6889	16WH
											50	BIH	qBIH.A09-2	A09	107.51	104.7-112.7	2.83185	3.3769	4.2466	16XN
												BIH|FT	cdqBIH|FT.A09-1	A09	108.51	105.1-113.8	3.50672	2.7756	6.9835	16XN
											51	FT	qFT.A02-9	A02	23.21	21.2-28.8	4.23801	1.3042	6.3081	16XN
												FT|BIH	cdqFT|BIH.A02-5	A02	27.21	19.1-31.9	4.1664	0.7047	8.108	16XN
											52	FT	qFT.C01-3	C01	103.11	97-104.3	4.03186	0.9063	5.3819	16XN
												FT|PH	cdqFT|PH.C01-3	C01	103.11	96.7-104.3	3.79967	0.7188	6.7736	16XN
											53	PH	qPH.A02-4	A02	12.41	7.2-17.4	7.17619	6.5158	16.0695	17WN
												PH|SD	cdqPH|SD.A02-1	A02	20.61	11-31.7	2.9295	2.5214	5.8864	17WN
											54	PH	qPH.A07-1	A07	104.01	101.5-104.8	2.60834	6.4149	4.8627	17WN
												PH|SD	cdqPH|SD.A07-2	A07	104.81	104.5-107.1	3.00979	2.8765	6.3195	17WN
											55	PH	qPH.A07-3	A07	112.71	110.6-114	3.99063	6.5349	7.2881	17WN
												PH|FT	cdqPH|FT.A07-2	A07	112.71	110.3-113.9	4.93241	4.4706	10.6388	17WN
											56	BIH	qBIH.A07-4	A07	120.81	116.2-121.3	3.11395	3.5985	5.1964	17WN
												BIH|SD	cdqBIH|SD.A07-4	A07	120.81	118.5-121.4	2.85138	3.1356	5.4337	17WN
												BIH|FT	cdqBIH|FT.A07-2	A07	120.81	116.2-121.4	4.14253	3.5166	9.0508	17WN
											57	FT	qFT.A02-3	A02	5.31	3-5.5	5.62464	2.0577	7.4237	17WN
												FT|BIH	cdqFT|BIH.A02-1	A02	4.01	1.7-5.6	8.30459	1.7008	16.8054	17WN
											58	FT	qFT.A02-6	A02	13.41	8.1-17.4	15.3462	2.9331	29.1769	17WN
												FT|BIH	cdqFT|BIH.A02-4	A02	11.41	6.3-17.4	5.62247	1.4682	12.4285	17WN
												FT|SD	cdqFT|SD.A02-2	A02	5.31	3.1-11.2	7.80549	1.8763	15.2698	17WN
											59	FT	qFT.C01-4	C01	103.11	98.4-104.2	4.64814	1.32	5.9738	17WN
												FT|BIH	cdqFT|BIH.C01-2	C01	104.11	98.5-104.3	5.44019	1.2613	10.0227	17WN
												FT|SD	cdqFT|SD.C01-2	C01	104.21	98.5-104.3	3.71938	1.1801	6.8638	17WN
