# Supplementary material for: Major Co-localized QTL for Plant Height, Branch Initiation Height, Stem Diameter, and Flowering Time in an Alien Introgression Derived Brassica napus DH Population
Source: Front Plant Sci. 2018 Mar 28;9:390. doi: 10.3389/fpls.2018.00390 (PMC5883169; doi:10.3389/fpls.2018.00390)
Supplement: Supplementary file 7 [file Table7.XLSX]

## Sheet: Supplementary Table S7
Supplementary Table S7. Estimate the genetic basis (tight linkage or pleiotropy) of the unique QTL on chromosomes A02 and A07 by comparing unconditional and conditional QTL mapping
Unique QTL information						Comparing unconditional and conditional QTL mapping																Pleiotropy	Tight linkage
Chromosome	Unique QTL	Peak	CI	Environment		PHa	PH|FTb	PH|BIH	PH|SD	BIH	BIH|FT	BIH|PH	BIH|SD	SD	SD|FT	SD|PH	SD|BIH	FT	FT|PH	FT|BIH	FT|SD
A02	uqA02-1	5.15	4.51-5.79	15WH														0.99\10.39	0.86\8.12	1.01\14.45	1.02\10.82	PH/BIH/SD	FT
				15CD														1.42\7.95	0.89\4.27	1.51\10.46	1.11\6.10
				16WH		3.42\6.07		-c										4.74\27.03	3.59\20.08	-	3.76\20.00
				16XN		6.19\20.09			-	7.92\21.99			-					1.35\6.03			-
				17WN		6.60\15.50								0.78\15.14				2.06\7.42		1.70\16.81
A02	uqA02-2	13.85	12-15.69	16XN						7.34\19.44			-					2.27\32.60			-	FT/PH/BIH/SD
				17WN		6.52\16.07			2.52\5.89					0.70\12.98				2.93\29.18		1.47\12.43	1.88\15.27
A02	uqA02-3	21.28	19.68-22.87	16WH										0.42\10.41	0.27\5.71		-					BIH/SD/FT
				16XN														1.30\6.31		0.70\8.11	-
				17WN						6.43\19.83								1.52\4.52
A07	uqA07-3	112.78	112.30-113.26	15WH		6.80\23.27	5.44\16.14		4.72\17.26	5.24\18.65	2.19\5.42		5.21\18.14									PH/BIH	SD
				15CD		5.19\14.81	3.60\7.46			4.19\11.41			2.98\6.40
				15ER		8.14\29.06	-	3.52\7.79		6.26\23.02	-	4.40\15.75	6.09\21.74	0.89\17.48	-		0.46\6.06
				16WH		7.02\23.18	3.39\7.17	-	4.96\14.15					0.99\12.30	0.29\5.48	0.61\9.83	-
				16XN															-0.65\4.80
				17WN		6.53\7.29	4.47\10.64
A07	uqA07-4	114.7	114.22-115.17	15WH										0.62\16.58				1.93\28.81	1.30\14.34	1.02\10.69	1.65\20.81		FT, SD
				15ER					4.43\13.45d
				16WH														4.09\16.21		-	2.16\6.15
				17WN					3.51\9.34
A07	uqA07-5	118.94	118.30-119.58	15WH		6.93\23.74	5.55\16.45	4.48\12.98	4.98\18.74														PH, SD, FT
				15CD					4.62\16.77									3.08\28.13		2.01\17.34	2.41\23.24
				15ER										0.86\15.53	-		0.47\6.92
				16WH		6.89\22.19	3.47\7.45	-
A07	uqA07-6	120.83	120.37-121.28	15WH						4.76\7.87			4.83\15.95	0.62\16.67									BIH, SD
				15CD						4.85\16.01		3.06\7.65	3.71\10.36
				16WH										0.36\5.71	0.30\6.22		-
				17WN						3.60\5.20	3.52\9.05		3.14\5.43
a Additive\R2 for the trait calculated by unconditional QTL mapping
b Additive\R2 for the trait calculated by conditional QTL mapping. x|y: Indicates trait x is conditioned on trait y
c Dash indicates the potential conditional QTL could not be analyzed because of the missing phenotypic data of the corresponding trait in this environment
d Additive\R2 underline indicates the corresponding QTL could only be detected in conditional QTL mapping
