# Supplementary material for: Major Co-localized QTL for Plant Height, Branch Initiation Height, Stem Diameter, and Flowering Time in an Alien Introgression Derived Brassica napus DH Population
Source: Front Plant Sci. 2018 Mar 28;9:390. doi: 10.3389/fpls.2018.00390 (PMC5883169; doi:10.3389/fpls.2018.00390)
Supplement: Supplementary file 8 [file Table8.XLSX]

## Sheet: Supplementary Table S8
Supplementary Table S8. List of the candidate genes in this study
Trait	Consensus QTLa	Candidate gene	Chromosome	position (start)b	position (stop)c	Arabidopsis thaliana locus	Other name	Description
PH	cqPH.A02-1	BnaA02g00450	A02	175597	179295	AT4G33430	BAK1	Component of BR signaling that interacts with BRI1 in vitro and in vivo to form a heterodimer
		BnaA02g00860	A02	327999	329345	AT1G80050	APT2	Encodes an adenosine phosphoribosyl transferase that has high affinity for cytokinins
		BnaA02g01920	A02	872792	874514	AT5G13910	LEP	Acts as a positive regulator of gibberellic acid-induced germination
		BnaA02g02150	A02	944670	947611	AT5G14400	CYP724A1	Encodes a brassinosteroid C-22 hydroxylase
		BnaA02g02560	A02	1140462	1141771	AT5G15230	GASA4	GAST1 protein homolog 4
		BnaA02g02630	A02	1170370	1173547	AT5G15470	GAUT14	galacturonosyltransferase 14
		BnaA02g02700	A02	1217821	1219982	AT1G09790	COBRA	COBRA-like protein 6 precursor
		BnaA02g03310	A02	1469412	1475092	AT1G02730	CESA D2	Knock-out mutant has reduced growth, reduced xylan level and reduced xylan synthase activity in stems
	cqPH.A02-2	BnaA02g04040	A02	1808986	1810537	AT3G04060	NAC046	Involved in multicellular organismal development, regulation of transcription
		BnaA02g05070	A02	2259814	2264585	AT1G30330	ARF8	Encodes a member of the auxin response factor family, control stamen elongation and flower maturation
		BnaA02g06580	A02	3141348	3143631	AT2G38080	LAC4	LAC4 is expressed in vascular bundles and fibers and likely contributes to lignin biosynthesis
		BnaA02g08490	A02	4162661	4164834	AT4G26150	CGA1/GNL	Involved in cell differentiation, circadian rhythm, gibberellic acid mediated signaling pathway, negative regulation of flower development
		BnaA07g19820	A07	15728718	15730397	AT1G80050	APT2	Encodes an adenosine phosphoribosyl transferase that has high affinity for cytokinins
	cqPH.A07-3	BnaA07g22790	A07	17293720	17295068	AT2G36830	GAMMA-TIP1	Involved in gibberellic acid mediated signaling pathway, hydrogen peroxide transmembrane transport
		BnaA07g23390	A07	17608650	17612285	AT4G33430	BAK1	Component of BR signaling that interacts with BRI1 in vitro and in vivo to form a heterodimer
		BnaA07g23900	A07	17880850	17881345	AT1G70230	TBL 27	Involved in the synthesis and deposition of secondary wall cellulose
		BnaA07g23910	A07	17881453	17882333	AT1G01430	TBL 27	Involved in the synthesis and deposition of secondary wall cellulose
		BnaA07g25110	A07	18761213	18763618	AT1G67260	TCP	Involved in flower development, regulation of transcription, DNA-templated
		BnaA07g25310	A07	18855196	18857952	AT1G65480	FT	FT, together with LFY, promotes flowering and is antagonistic with its homologous gene, TERMINAL FLOWER1 (TFL1)
		BnaA07g25390	A07	18893860	18898414	AT1G30330	ARF8	Encodes a member of the auxin response factor family, control stamen elongation and flower maturation
		BnaA07g26270	A07	19340095	19341150	AT1G67260	TCP	Involved in flower development, regulation of transcription, DNA-templated
BIH	cqBIH.A02-2	BnaA02g03700	A02	1701877	1703859	AT1G26780	LOF2	Functions in boundary specification, meristem initiation and maintenance, and organ patterning
		BnaA02g04410	A02	1970504	1972030	AT1G58340	ZF14	Involved in determining the rate of organ initiation
		BnaA02g08490	A02	4162661	4164834	AT4G26150	CGA1/GNL	Involved in cell differentiation, circadian rhythm, gibberellic acid mediated signaling pathway, negative regulation of flower development
	cqBIH.A02-3	BnaA02g11210	A02	5851980	5853392	AT1G60980	GA20OX4	Involved in flower development, gibberellic acid mediated signaling pathway
		BnaA02g12070	A02	6317005	6319432	AT1G65380	CLV2	Regulates both meristem and organ development in Arabidopsis
		BnaA02g12130	A02	6375936	6379058	AT1G65480	FT	FT, together with LFY, promotes flowering and is antagonistic with its homologous gene, TERMINAL FLOWER1 (TFL1)
		BnaA02g12260	A02	6485638	6486225	AT1G14920	RGA2	Involved in gibberellic acid mediated signaling. Member of the DELLA proteins that restrain the cell proliferation and expansion that drives plant growth
		BnaA02g13010	A02	7071687	7072726	AT1G67260	TCP1	Involved in flower development, regulation of transcription, DNA-templated
		BnaA02g13870	A02	7665493	7667213	AT1G13400	JGL	Involved in anther development, carpel development, cell differentiation
		BnaA02g14010	A02	7832018	7833120	AT1G67260	TCP1	Involved in flower development, regulation of transcription, DNA-templated
		BnaA02g14420	A02	8139643	8140290	AT1G69588	CLE45	Belongs to a large gene family, called CLE for CLAVATA3/ESR-related, encoding small peptides with conserved carboxyl termini
	cqBIH.A07-2	BnaA07g26270	A07	19340095	19341150	AT1G67260	TCP1	Involved in flower development, regulation of transcription, DNA-templated
		BnaA07g27150	A07	19752576	19762286	AT1G13400	JGL	Involved in anther development, carpel development, cell differentiation
		BnaA07g28100	A07	20329509	20330648	AT1G26780	LOF2	Functions in boundary specification, meristem initiation and maintenance, and organ patterning
		BnaA07g28140	A07	20357916	20358275	AT1G69588	CLE45	Belongs to a large gene family, called CLE for CLAVATA3/ESR-related, encoding small peptides with conserved carboxyl termini
		BnaA07g30860	A07	21737113	21738300	AT1G26780	LOF2	Functions in boundary specification, meristem initiation and maintenance, and organ patterning
SD	cqSD.A02-1	BnaA02g00370	A02	134362	138212	AT5G10140	FLC	K-box region and MADS-box transcription factor family protein
		BnaA02g35240	A02	149672	150301	AT5G57620	MYB36	myb domain protein 36
		BnaA02g00440	A02	173430	174601	AT5G10280	MYB92	myb domain protein 92
		BnaA02g00520	A02	194875	195294	AT5G10430	AGP4	arabinogalactan protein 4
		BnaA02g35470	A02	268674	269636	AT5G56080	NAS2	nicotianamine synthase 2
		BnaA02g35490	A02	275573	276973	AT5G56110	MYB80	myb domain protein 103
		BnaA02g00920	A02	352140	353215	AT5G11260	HY5	Basic-leucine zipper (bZIP) transcription factor family protein
		BnaA02g35830	A02	545403	549296	AT1G69120	AP1	K-box region and MADS-box transcription factor family protein
		BnaA02g01290	A02	582758	584759	AT5G12870	MYB46	myb domain protein 46
		BnaA02g01350	A02	610119	610796	AT5G12990	CLE40	CLAVATA3/ESR-RELATED 40
		BnaA02g01670	A02	773694	778116	AT5G13480	FY	Transducin/WD40 repeat-like superfamily protein
		BnaA02g01920	A02	872792	874514	AT5G13910	LEP	Integrase-type DNA-binding superfamily protein
		BnaA02g01960	A02	893525	894019	AT5G14010	KNU	C2H2 and C2HC zinc fingers superfamily protein
		BnaA02g02300	A02	1016247	1017399	AT5G14750	WER	myb domain protein 66
		BnaA02g36550	A02	1033782	1035437	AT2G17950	WUS	Homeodomain-like superfamily protein
		BnaA02g02510	A02	1125327	1126595	AT5G15160	PRE2	BANQUO 2
		BnaA02g02560	A02	1140462	1141771	AT5G15230	GASA4	GAST1 protein homolog 4
		BnaA02g02630	A02	1170370	1173547	AT5G15470	GAUT14	galacturonosyltransferase 14
		BnaA02g02640	A02	1174692	1178273	AT5G15490	UGD3	UDP-glucose 6-dehydrogenase family protein
		BnaA02g36680	A02	1177086	1178559	AT5G42630	KAN4	Homeodomain-like superfamily protein
		BnaA02g02670	A02	1197980	1199214	AT5G39280	EXPA23	expansin A23
	cqSD.A07-3	BnaA07g22910	A07	17342706	17349532	AT3G13870	GOM8/RHD3	Required for regulated cell expansion and normal root hair development.
		BnaA07g23440	A07	17649625	17653099	AT1G05470	CVP2	Encodes an inositol polyphosphate 5' phosphatase that is required for the proper recruitment of cells into developing vascular tissue in leaves and cotyledons
		BnaA07g23830	A07	17839563	17840598	AT1G23490	ARF1	The gene is shown to play a role in cell division, cell expansion and cellulose production using antisense construct
	cqSD.A07-4	BnaA07g28210	A07	20382967	20384750	AT2G18060	VND1	Encodes a NAC-domain transcription factor that is expressed in developing vessels and protoxylem
		BnaA07g29730	A07	21218936	21220461	AT1G71930	VND7	Encodes a NAC-domain transcription factor with transcriptional activation activity that is involved in xylem formation
FT	cqFT.A02-1	BnaA02g00370	A02	134362	138212	AT5G10140	FLC	K-box region and MADS-box transcription factor family protein
		BnaA02g35200	A02	138670	140227	AT2G24790	COL3	Positive regulator of photomorphogenesis that acts downstream of COP1
		BnaA02g35440	A02	261020	263489	AT2G04030	HSP88.1	Involved in red-light mediated deetiolation response
		BnaA02g00810	A02	304150	306956	AT4G32040	KNAT5	Regulates photomorphogenic responses and represses late steps in gibberellin biosynthesis
		BnaA02g00920	A02	352140	353215	AT5G11260	HY5	Involved in light-regulated transcriptional activation of G-box-containing promoters
		BnaA02g01030	A02	409169	413736	AT5G11530	EMF1	Involved in regulating reproductive development
		BnaA02g01080	A02	435345	436094	AT5G25810	TNY	The expression of this gene is induced by ethylene and light and appears to stimulate cytokinin biosynthesis
		BnaA02g01270	A02	566388	567760	AT5G12840	NFYA1/HAP2A	Encodes a subunit of CCAAT-binding complex, binds to CCAAT box motif present in some plant promoter sequences
		BnaA02g01670	A02	773694	778116	AT5G13480	FY	Involved in regulation of flowering time; affects FCA mRNA processing
		BnaA02g02510	A02	1125327	1126595	AT5G15160	PRE2	BANQUO 2
		BnaA02g02560	A02	1140462	1141771	AT5G15230	GASA4	GAST1 protein homolog 4
		BnaA02g02840	A02	1277030	1277983	AT3G02380	COL2	Homologous to the flowering-time gene CONSTANS (CO) encoding zinc-finger proteins
		BnaA02g02910	A02	1297885	1298553	AT5G15970	KIN2	Encodes a gene that can be induced by cold and abscisic acid and may be involved in cold acclimation and salt tolerance
		BnaA02g03350	A02	1483023	1492041	AT3G03090	VGT1	Mutations in these gene have effects on seed germination and time to flowering
		BnaA02g36990	A02	1530433	1531004	AT3G47710	BNQ3	Required for appropriate regulation of flowering time. May also have a role in regulating light responses
		BnaA02g03510	A02	1551186	1553704	AT2G46830	CCA1	Regulating circadian rhythms of Arabidopsis
		BnaA02g03520	A02	1555660	1559910	AT4G04890	PDF2	Encodes a homeodomain protein that is expressed in the LI layer of the vegetative, floral and inflorescence meristems
	cqFT.A02-2	BnaA02g04300	A02	1928728	1932312	AT5G19550	AAT2	Major cytosolic isoenzyme controlling aspartate biosynthesis in the light
		BnaA02g04770	A02	2115583	2118134	AT2G45650	AGL6	Negatively regulates the FLC/MAF clade genes and positively regulates FT in Arabidopsis
		BnaA02g06500	A02	3112537	3113268	AT2G46790	PRR9	Involved in clock function
		BnaA02g06740	A02	3220364	3221708	AT2G14900	T26I20.6	Gibberellin-regulated family protein
		BnaA02g06780	A02	3227932	3228405	AT5G59820	ZAT12	Encodes a zinc finger protein involved in high light and cold acclimation
		BnaA02g06790	A02	3233537	3234019	AT5G59820	ZAT12	Encodes a zinc finger protein involved in high light and cold acclimation
		BnaA02g06900	A02	3270699	3275087	AT5G59710	VIP2	It likely facilitates T-DNA integration into plant chromosomes and may play a role as a transcriptional regulator
		BnaA02g07010	A02	3320317	3321611	AT5G59560	SRR1	Required for normal oscillator function during circadian rhythm
		BnaA02g07690	A02	3664655	3666820	AT3G04910	WNK1	Serine/threonine protein kinase, whose transcription is regulated by circadian rhythm
		BnaA02g08140	A02	3862183	3864694	AT4G30200	VEL1	Involved in epigenetic silencing of the FLC flowering locus
		BnaA02g08490	A02	4162661	4164834	AT4G26150	CGA1/GNL	Involved in cell differentiation, circadian rhythm, gibberellic acid mediated signaling pathway, negative regulation of flower development
	cqFT.A07-2	BnaA07g20390	A07	15990562	16003211	AT1G79280	NUA	Probably acts in the same pathway as ESD4 in affecting flowering time, vegetative and inflorescence development
		BnaA07g21350	A07	16568777	16569640	AT3G60870	AHL18	Encodes an AT hook domain containing protein that, when overexpressed, delays flowering
	cqFT.A07-3	BnaA07g22010	A07	16915646	16916937	AT1G59940	ARR3	Involved in red-light signaling
		BnaA07g22100	A07	16956548	16960232	AT1G74670	GASA6	Gibberellin-regulated family protein
		BnaA07g22120	A07	16968374	16968667	AT1G74660	MIF1	Encodes MINI ZINC FINGER 1 (MIF1) which has a zinc finger domain but lacks other protein motifs normally present in transcription factors
		BnaA07g22200	A07	17031604	17031971	AT3G47710	BNQ3	Required for appropriate regulation of flowering time. May also have a role in regulating light responses
		BnaA07g22690	A07	17260250	17263034	AT4G04890	PDF2	Encodes a homeodomain protein that is expressed in the LI layer of the vegetative, floral and inflorescence meristems
		BnaA07g22940	A07	17361701	17371259	AT1G72830	HAP2C	Encodes a subunit of CCAAT-binding complex, binds to CCAAT box motif present in some plant promoter sequences
		BnaA07g23100	A07	17446189	17446827	AT2G22540	SVP	Encodes a nuclear protein that acts as a floral repressor and that functions within the thermosensory pathway
		BnaA07g23270	A07	17524176	17526291	AT1G72050	TFIIIA	Encodes a transcriptional factor TFIIIA required for transcription of 5S rRNA gene
		BnaA07g23410	A07	17624755	17627805	AT1G71800	CSTF64	RNA 3' -end–processing factor of antisense FLC transcript. Mediates silencing of the floral repressor gene FLC
		BnaA07g23960	A07	17905374	17906519	AT1G70170	MMP	mutant has Late flowering; Early senescence; Matrix Metalloproteinase
		BnaA07g24230	A07	18119292	18121231	AT1G69570	CDF5	CDF5 transcript accumulation delays flowering. CDF5 links circadian oscillation and photoperiodism.
		BnaA07g24270	A07	18152148	18153317	AT1G69490	NAP	Encodes a member of the NAC transcription factor gene family
		BnaA07g24360	A07	18230073	18234258	AT1G24260	SEP3	Flowers of SEP1/2/3 triple mutants show a conversion of petals and stamens to sepals
		BnaA07g24950	A07	18668675	18669869	AT3G01460	MBD9	Mutants show an early flowering, and enhanced shoot branching phenotypes
		BnaA07g25310	A07	18855196	18857952	AT1G65480	FT	FT, together with LFY, promotes flowering and is antagonistic with its homologous gene, TERMINAL FLOWER1 (TFL1)
a The candidate genes were detected within this consensus QTL region
b Start position of the candidate gene on B.napus reference genome
c Stop position of the candidate gene on B.napus reference genome
