# Supplementary material for: Major Co-localized QTL for Plant Height, Branch Initiation Height, Stem Diameter, and Flowering Time in an Alien Introgression Derived Brassica napus DH Population
Source: Front Plant Sci. 2018 Mar 28;9:390. doi: 10.3389/fpls.2018.00390 (PMC5883169; doi:10.3389/fpls.2018.00390)
Supplement: Supplementary file 9 [file Table9.XLSX]

## Sheet: Supplementary Table S9
Supplementary Table S9. Comparition the QTL identified in present study with published studies
Present study						Published study
Trait	Consensus QTLa	Chromosome	Physical position start	Physical position end		Significant SNP/ QTL	SNP position/ QTL region	Referencesb
PH	cqPH.A02-1	A02	114931	1575498		Bn-A02-p3145923	629806	Sun et al. 2016
						Bn-A02-p3530703	965813	Zheng et al. 2017
						Bn-A02-p3735101	1160348	Zheng et al. 2017
						Bn-A02-p3759462	1181964	Zheng et al. 2017
						Bn-A02-p3760177	1182739	Zheng et al. 2017
						Bn-A02-p3796695	1219994	Zheng et al. 2017
						Bn-A02-p3803198	1223532	Zheng et al. 2017
	cqPH.A02-2	A02	1575449	4330821
	cqPH.A05-1	A05	20558612	20666546
	cqPH.A07-1	A07	15114385	15206544
	cqPH.A07-2	A07	15703643	15943505
	cqPH.A07-3	A07	17226150	19480814		Bn-A07-p16015935	17918961	Zheng et al. 2017
						Bn-A07-p16020955	17923677	Zheng et al. 2017
						Bn-A07-p16039345	17954858	Zheng et al. 2017
						Bn-A07-p16050076	17964471	Zheng et al. 2017
	cqPH.A10-1	A10	10543199	11844304
	cqPH.A10-2	A10	10352913	11844304
	cqPH.A10-3	A10	11330975	12069488
	cqPH.A10-4	A10	11975747	12069488
	cqPH.C02-1	C02	929838	3153344
	cqPH.C02-2	C02	558520	1462025
	cqPH.C02-3	C02	1896405	5008643
	cqPH.C02-4	C02	45062402	45419101		qPH56	44,930,131-45,551,412	Luo et al. 2017
	cqPH.C02-5	C02	45207963	45788246		Bn-scaff_16139_1-p921208	45588698	Zheng et al. 2017
						qPH56	44,930,131-45,551,412	Luo et al. 2017
	cqPH.C05-1	C05	168039	881391		Bn-scaff_16414_1-p1774629	279009	Sun et al. 2016
	cqPH.C06-1	C06	22986944	33675838		qPH64-67	21,776,863-27,509,016	Luo et al. 2017
BIH	cqBIH.A02-1	A02	114931	1280075
	cqBIH.A02-2	A02	1575449	4330821		qFBH6-7	2,831,589-3,675,781	Luo et al. 2017
	cqBIH.A02-3	A02	5233136	8233310		Bn-A02-p9240182	6043399	Zheng et al. 2017
						Bn-A02-p9505646	6319840	Zheng et al. 2017
						Bn-A02-p9506103	6320247	Zheng et al. 2017
						qFBH5	5,245,578-6,215,934	Luo et al. 2017
	cqBIH.A03-1	A03	8750048	10970042
	cqBIH.A03-2	A03	17180233	18670179
	cqBIH.A03-3	A03	18872718	19072531
	cqBIH.A06-1	A06	16037	293263
	cqBIH.A07-1	A07	15703643	15964217
	cqBIH.A07-2	A07	18916516	22001724
	cqBIH.A09-1	A09	24151572	25872007
	cqBIH.A09-2	A09	26361368	27350306
	cqBIH.A09-3	A09	30824790	32375996
	cqBIH.C06-1	C06	7267213	11594893
	cqBIH.C06-2	C06	11595611	14323745
	cqBIH.C06-3	C06	15724375	17527907
	cqBIH.C09-1	C09	45916377	47958584
SD	cqSD.A01-1	A01	14972099	16375684
	cqSD.A02-1	A02	114931	1280075
	cqSD.A02-2	A02	1575449	4330821
	cqSD.A02-3	A02	4916197	5528651
	cqSD.A02-4	A02	3586484	8378627
	cqSD.A07-1	A07	15703643	15943505
	cqSD.A07-2	A07	15943456	16683933
	cqSD.A07-3	A07	16162805	18916565
	cqSD.A07-4	A07	18916516	22001724
	cqSD.A10-1	A10	13531437	14396559
	cqSD.C01-1	C01	26560887	29643319
	cqSD.C02-1	C02	10907066	19692676
	cqSD.C02-2	C02	45062402	45582287
	cqSD.C02-3	C02	44366336	45788246
FT	cqFT.A02-1	A02	114931	1575498		Bn-A02-p3539297	974215	Xu et al. 2015
						Bn-A02-p3542024	976931	Xu et al. 2015
	cqFT.A02-2	A02	1575449	4330821		Bn-A02-p6845953	3887807	Xu et al. 2015
						Bn-A02-p6917044	3967172	Xu et al. 2015
						qFT36-40	2,505,524-3,792,352	Luo et al. 2017
	cqFT.A02-3	A02	5233136	8233310		AT5G17850	5541126	Li et al. 2015
						Bn-A02-p9558338	6363641	Wang et al. 2016
						Bn-A02-p10129605	6976101	Xu et al. 2015
						qFT24-30	5,245,578-8,005,643	Luo et al. 2017
	cqFT.A03-1	A03	18872718	20131639		AT4G04750	18908242	Li et al. 2015
						AT4G04460	18999222	Li et al. 2015
						Bn-A03-p20318892	19186356	Xu et al. 2015
						Bn-A03-p20358050	19224858	Xu et al. 2015
						Bn-A03-p20361721	19233392	Schiessl et al. 2015
						AT4G09160	19644763	Li et al. 2015
	cqFT.A06-1	A06	22728889	23146419
	cqFT.A06-2	A06	23330530	23617143		Bn-A06-p24467652	23406115	Schiessl et al. 2015
	cqFT.A06-3	A06	23743286	24303592
	cqFT.A07-1	A07	15255829	15655243
	cqFT.A07-2	A07	15954104	16683933		Bn-A07-p14705901	16596087	Schiessl et al. 2015
	cqFT.A07-3	A07	16170618	18916565		Bn-A07-p14705901	16596087	Schiessl et al. 2015
						Bn-A07-p15698133	17602434	Xu et al. 2015
						Bn-A07-p16574221	18554138	Wang et al. 2016
	cqFT.C01-1	C01	27417076	29643319
	cqFT.C01-2	C01	27417076	34893173		Bn-scaff_17515_1-p685449	34087382	Xu et al. 2015
	cqFT.C01-3	C01	34893124	36526550
	cqFT.C02-1	C02	9309636	11098257
	cqFT.C02-2	C02	558520	1462025
	cqFT.C02-3	C02	44366336	45788246		qFT81	44,366,344-44,856,206	Luo et al. 2017
	cqFT.C06-1	C06	3104977	4829955
	cqFT.C06-2	C06	14323696	17527907
	cqFT.C06-3	C06	17599166	17779462
	cqFT.C06-4	C06	21784608	29654361		Bn-scaff_18360_1-p134193	25424622	Schiessl et al. 2015
						Bn-scaff_15892_1-p561526	26471794	Schiessl et al. 2015
						Bn-scaff_15743_1-p392984	27572975	Xu et al. 2015
						Bn-scaff_16116_1-p379570	28296920	Schiessl et al. 2015
						qFT124-128	22,311,291-27,747,929	Luo et al. 2017
	cqFT.C07-1	C07	25215553	26989307
	cqFT.C07-2	C07	26989258	31787256		Bn-scaff_16130_1-p109138	27917591	Wang et al. 2016
						qFT129	30,812,886-34,982,266	Luo et al. 2017
	cqFT.C09-1	C09	44589735	45278598
	cqFT.C09-2	C09	45206288	46574610		qFT149	32,884,173-33,672,107	Luo et al. 2017
	cqFT.C09-3	C09	46574561	47504024		qFT151	32,884,173-33,220,806	Luo et al. 2017
a Major consensus QTL identified in present study are in bold font. The QTL underline indicate the novel QTL that were not detected since the release of B.napus 60 K SNP array
b The published literatures used for comparision:
Li F, Chen B, Xu K, et al (2016) A genome-wide association study of plant height and primary branch number in rapeseed (Brassica napus). Plant Sci 242:169–177
Li L, Long Y, Zhang L, et al (2015) Genome wide analysis of flowering time trait in multiple environments via high-throughput genotyping technique in Brassica napus L. PLoS One 10:e0119425
Luo Z, Wang M, Long Y, et al (2017) Incorporating pleiotropic quantitative trait loci in dissection of complex traits: seed yield in rapeseed as an example. Theor Appl Genet 130:1569–1585
Raman H, Raman R, Coombes N, et al (2016) Genome-wide association analyses reveal complex genetic architecture underlying natural variation for flowering time in canola. Plant Cell Environ 39:1228–1239
Schiessl S, Iniguez-luy F, Qian W, et al (2015) Diverse regulatory factors associate with flowering time and yield responses in winter-type Brassica napus. BMC Genomics 16:737
Sun C, Wang B, Yan L, et al (2016) Genome-wide association study provides insight into the genetic control of plant height in rapeseed (Brassica napus L.). Front Plant Sci 7:33673
Wang N, Chen B, Xu K, et al (2016) Association mapping of flowering time QTLs and insight into their contributions to rapeseed growth habits. Front Plant Sci 7:1–11
Xu L, Hu K, Zhang Z, et al (2015) Genome-wide association study reveals the genetic architecture of flowering time in rapeseed (Brassica napus L.). DNA Res 23:dsv035
Zheng M, Peng C, Liu H, et al (2017) Genome-wide association study reveals candidate genes for control of plant height, branch initiation height and branch number in rapeseed (Brassica napus L.). Front Plant Sci 8:1–13
